# Supplementary material for: N-[4-(4-Bromo­phen­yl)thia­zol-2-yl]-4-(piperidin-1-yl)butanamide
Source: Acta Crystallogr Sect E Struct Rep Online. 2012 May 12;68(Pt 6):o1665. doi: 10.1107/S1600536812019204 (PMC3379262; doi:10.1107/S1600536812019204)
Supplement: Supplementary file 1 [file e-68-o1665-sup1.cif]

##############################################################################
#                                                                            #
# This CIF contains the data in a paper accepted for publication in          #
# Acta Crystallographica Section E. It conforms to the requirements of       #
# Notes for Authors for Acta Crystallographica Section E, and has been       #
# peer reviewed under the auspices of the IUCr Commission on Journals.       #
#                                                                            #
# Full details of the Crystallographic Information File format               #
# are given in the paper "The Crystallographic Information File (CIF):       #
# a New Standard Archive File for Crystallography" by S. R. Hall, F. H.      #
# Allen and I. D. Brown [Acta Cryst. (1991), A47, 655-685].                  #
#                                                                            #
# The current version of the core CIF dictionary is obtainable from          #
# ftp://ftp.iucr.org/pub/cif_core.dic.                                       #
#                                                                            #
# Software is freely available for graphical display of the structure(s)     #
# in this CIF. For information consult the CIF software page                 #
# http://www.iucr.org/resources/cif/software.                                #
#                                                                            #
# This file may be used for bona fide research purposes within the           #
# scientific community so long as proper attribution is given to the journal # 
# article from which it was obtained.                                        #
#                                                                            #
##############################################################################
data_global
_audit_creation_method     'form.cif (version 2.0)'
_journal_data_validation_number     ?
_journal_date_recd_electronic     2012-04-28
_journal_date_accepted     2012-04-29
_journal_name_full     'Acta Crystallographica, Section E'
_journal_year     2012
_journal_volume     68
_journal_issue      6
_journal_page_first     o1665
_journal_page_last     o1665
_journal_paper_category     QO
_journal_paper_doi     10.1107/S1600536812019204
_journal_coeditor_code     HB6767
_publ_contact_author_name     'Prof. Fun, Hoong-Kun'
_publ_contact_author_address
;
      X-ray Crystallography Unit
      School of Physics
      Universiti Sains Malaysia
      11800 USM, Penang
      MALAYSIA
;
_publ_contact_author_email     'hkfun@usm.my'
_publ_contact_author_fax     '604 6579150'
_publ_contact_author_phone     '604 6533652'
_publ_section_title
;
<i>N</i>-[4-(4-Bromophenyl)thiazol-2-yl]-4-(piperidin-1-yl)butanamide
;
loop_
    _publ_author_name
    _publ_author_footnote
    _publ_author_address
    'Hazem A. Ghabbour' ?
;
Department of Pharmaceutical Chemistry
College of Pharmacy
King Saud University
PO Box 2457
Riyadh 11451
Saudi Arabia
;
    'Adnan A. Kadi' ?
;
Department of Pharmaceutical Chemistry
College of Pharmacy
King Saud University
PO Box 2457
Riyadh 11451
Saudi Arabia
;
    'Hussein I. El-Subbagh' ?
;
Department of Pharmaceutical Chemistry
Faculty of Pharmaceutical Sciences & Pharmaceutical Industries
Future University
Cairo 12311
Egypt
;
    'Tze Shyang Chia' ?
;
X-ray Crystallography Unit
School of Physics
Universiti Sains Malaysia
11800 USM, Penang
Malaysia
;
    'Fun, Hoong-Kun'
;
Thomson Reuters ResearcherID: A-3561-2009.
;
;
X-ray Crystallography Unit
School of Physics
Universiti Sains Malaysia
11800 USM, Penang
Malaysia
;
data_I
_audit_creation_method     SHELXL-97
_chemical_name_systematic
;
<i>N</i>-[4-(4-Bromophenyl)thiazol-2-yl]-4-(piperidin-1-yl)butanamide
;
_chemical_name_common     ?
_chemical_formula_moiety     'C18 H22 Br N3 O S'
_chemical_formula_sum     'C18 H22 Br N3 O S'
_chemical_formula_iupac     'C18 H22 Br N3 O S'
_chemical_formula_weight     408.36
_chemical_melting_point     ?
_symmetry_cell_setting     triclinic
_symmetry_space_group_name_H-M     'P -1'
_symmetry_space_group_name_Hall     '-P 1'
loop_
    _symmetry_equiv_pos_as_xyz
    'x, y, z'
    '-x, -y, -z'
_cell_length_a     6.8276(7)
_cell_length_b     9.2782(9)
_cell_length_c     14.5907(14)
_cell_angle_alpha     88.812(2)
_cell_angle_beta     86.085(3)
_cell_angle_gamma     75.394(2)
_cell_volume     892.33(15)
_cell_formula_units_Z     2
_cell_measurement_reflns_used     5955
_cell_measurement_theta_min     3.09
_cell_measurement_theta_max     29.84
_cell_measurement_temperature     100.0(10)
_exptl_crystal_description     'plate'
_exptl_crystal_colour     'colourless'
_exptl_crystal_size_max     0.37
_exptl_crystal_size_mid     0.14
_exptl_crystal_size_min     0.05
_exptl_crystal_density_diffrn     1.520
_exptl_crystal_density_meas     ?
_exptl_crystal_density_method     'not measured'
_exptl_crystal_F_000     420
_exptl_absorpt_coefficient_mu     2.431
_exptl_absorpt_correction_type     multi-scan
_exptl_absorpt_process_details     '(<i>SADABS</i>; Bruker, 2009)'
_exptl_absorpt_correction_T_min     0.4666
_exptl_absorpt_correction_T_max     0.8902
_exptl_special_details
;
The crystal was placed in the cold stream of an Oxford Cryosystems Cobra
open-flow nitrogen cryostat (Cosier & Glazer, 1986) operating at 100.0 (1) K.
;
_diffrn_ambient_temperature     100.0(10)
_diffrn_radiation_type     MoK\a
_diffrn_radiation_wavelength     0.71073
_diffrn_radiation_source     'fine-focus sealed tube'
_diffrn_radiation_monochromator     graphite
_diffrn_measurement_device_type     'Bruker APEX DUO CCD area-detector'
_diffrn_measurement_method     '\f and \w scans'
_diffrn_detector_area_resol_mean     ?
_diffrn_reflns_number     17762
_diffrn_reflns_av_R_equivalents     0.0419
_diffrn_reflns_av_sigmaI/netI     0.0461
_diffrn_reflns_theta_min     1.40
_diffrn_reflns_theta_max     29.87
_diffrn_reflns_theta_full     29.87
_diffrn_measured_fraction_theta_max     0.977
_diffrn_measured_fraction_theta_full     0.977
_diffrn_reflns_limit_h_min     -9
_diffrn_reflns_limit_h_max     9
_diffrn_reflns_limit_k_min     -12
_diffrn_reflns_limit_k_max     12
_diffrn_reflns_limit_l_min     -20
_diffrn_reflns_limit_l_max     20
_diffrn_standards_number     0
_diffrn_standards_interval_count     .
_diffrn_standards_interval_time     .
_diffrn_standards_decay_%     ?
_refine_special_details
;
Refinement of <i>F</i>^2^ against ALL reflections. The weighted <i>R</i>-factor
<i>wR</i> and goodness of fit <i>S</i> are based on <i>F</i>^2^, conventional
<i>R</i>-factors <i>R</i> are based on <i>F</i>, with <i>F</i> set to zero for
negative <i>F</i>^2^. The threshold expression of <i>F</i>^2^ >
\s(<i>F</i>^2^) is used only for calculating <i>R</i>-factors(gt) <i>etc</i>.
and is not relevant to the choice of reflections for refinement.
<i>R</i>-factors based on <i>F</i>^2^ are statistically about twice as large
as those based on <i>F</i>, and <i>R</i>- factors based on ALL data will be
even larger.
;
_reflns_number_total     5019
_reflns_number_gt     4117
_reflns_threshold_expression     I>2\s(I)
_refine_ls_structure_factor_coef     Fsqd
_refine_ls_matrix_type     full
_refine_ls_R_factor_all     0.0548
_refine_ls_R_factor_gt     0.0419
_refine_ls_wR_factor_gt     0.1057
_refine_ls_wR_factor_ref     0.1143
_refine_ls_goodness_of_fit_ref     1.071
_refine_ls_restrained_S_all     1.071
_refine_ls_number_reflns     5019
_refine_ls_number_parameters     221
_refine_ls_number_restraints     0
_refine_ls_hydrogen_treatment     mixed
_refine_ls_weighting_scheme     calc
_refine_ls_weighting_details
         'calc w=1/[\s^2^(Fo^2^)+(0.0683P)^2^+0.0910P] where P=(Fo^2^+2Fc^2^)/3'
_atom_sites_solution_hydrogens     geom
_atom_sites_solution_primary     direct
_atom_sites_solution_secondary     difmap
_refine_ls_shift/su_max     0.001
_refine_ls_shift/su_mean     0.000
_refine_diff_density_max     1.801
_refine_diff_density_min     -0.861
_refine_ls_extinction_method     none
_refine_ls_extinction_coef     ?
loop_
    _atom_type_symbol
    _atom_type_description
    _atom_type_scat_dispersion_real
    _atom_type_scat_dispersion_imag
    _atom_type_scat_source
    'C' 'C' 0.0033 0.0016
                         'International Tables Vol C Tables 4.2.6.8 and 6.1.1.4'
    'H' 'H' 0.0000 0.0000
                         'International Tables Vol C Tables 4.2.6.8 and 6.1.1.4'
    'N' 'N' 0.0061 0.0033
                         'International Tables Vol C Tables 4.2.6.8 and 6.1.1.4'
    'O' 'O' 0.0106 0.0060
                         'International Tables Vol C Tables 4.2.6.8 and 6.1.1.4'
    'S' 'S' 0.1246 0.1234
                         'International Tables Vol C Tables 4.2.6.8 and 6.1.1.4'
    'Br' 'Br' -0.2901 2.4595
                         'International Tables Vol C Tables 4.2.6.8 and 6.1.1.4'
_computing_data_collection     'APEX2 (Bruker, 2009)'
_computing_cell_refinement     'SAINT (Bruker, 2009)'
_computing_data_reduction     'SAINT (Bruker, 2009)'
_computing_structure_solution     'SHELXTL (Sheldrick, 2008)'
_computing_structure_refinement     'SHELXTL (Sheldrick, 2008)'
_computing_molecular_graphics     'SHELXTL (Sheldrick, 2008)'
_computing_publication_material
;
SHELXTL (Sheldrick, 2008) and PLATON (Spek, 2009)
;
loop_
    _atom_site_type_symbol
    _atom_site_label
    _atom_site_fract_x
    _atom_site_fract_y
    _atom_site_fract_z
    _atom_site_U_iso_or_equiv
    _atom_site_adp_type
    _atom_site_calc_flag
    _atom_site_refinement_flags
    _atom_site_occupancy
    _atom_site_symmetry_multiplicity
    _atom_site_disorder_assembly
    _atom_site_disorder_group
    Br Br1 0.82800(4) 0.81297(2) 0.549438(15) 0.02561(9) Uani d . 1 1 . .
    S S1 0.28942(9) 0.30257(5) 0.19656(4) 0.01885(13) Uani d . 1 1 . .
    O O1 -0.0331(3) 0.31993(16) 0.09887(11) 0.0220(4) Uani d . 1 1 . .
    N N1 0.2084(3) 0.56893(18) 0.26349(12) 0.0153(3) Uani d . 1 1 . .
    N N2 -0.0331(3) 0.54008(18) 0.16321(12) 0.0154(4) Uani d . 1 1 . .
    N N3 -0.2166(3) 0.83694(18) 0.14310(12) 0.0154(4) Uani d . 1 1 . .
    C C1 0.3846(4) 0.6922(2) 0.40953(15) 0.0197(4) Uani d . 1 1 . .
    H H1A 0.2429 0.7288 0.4038 0.024 Uiso calc R 1 1 . .
    C C2 0.4825(4) 0.7643(2) 0.46664(15) 0.0221(5) Uani d . 1 1 . .
    H H2A 0.4083 0.8490 0.5007 0.027 Uiso calc R 1 1 . .
    C C3 0.6911(4) 0.7117(2) 0.47378(15) 0.0187(4) Uani d . 1 1 . .
    C C4 0.8022(4) 0.5877(2) 0.42470(14) 0.0191(4) Uani d . 1 1 . .
    H H4A 0.9445 0.5532 0.4294 0.023 Uiso calc R 1 1 . .
    C C5 0.7013(4) 0.5153(2) 0.36861(14) 0.0180(4) Uani d . 1 1 . .
    H H5A 0.7760 0.4298 0.3354 0.022 Uiso calc R 1 1 . .
    C C6 0.4927(3) 0.5654(2) 0.35987(13) 0.0142(4) Uani d . 1 1 . .
    C C7 0.3892(3) 0.4898(2) 0.29872(14) 0.0155(4) Uani d . 1 1 . .
    C C8 0.4539(4) 0.3451(2) 0.26968(15) 0.0197(4) Uani d . 1 1 . .
    H H8A 0.5741 0.2770 0.2876 0.024 Uiso calc R 1 1 . .
    C C9 0.1412(3) 0.4853(2) 0.20874(14) 0.0146(4) Uani d . 1 1 . .
    C C10 -0.1143(4) 0.4531(2) 0.11071(13) 0.0154(4) Uani d . 1 1 . .
    C C11 -0.3088(4) 0.5259(2) 0.06591(15) 0.0177(4) Uani d . 1 1 . .
    H H11A -0.3945 0.4541 0.0698 0.021 Uiso calc R 1 1 . .
    H H11B -0.2725 0.5386 -0.0001 0.021 Uiso calc R 1 1 . .
    C C12 -0.4417(4) 0.6759(2) 0.10078(15) 0.0189(4) Uani d . 1 1 . .
    H H12A -0.5764 0.6917 0.0754 0.023 Uiso calc R 1 1 . .
    H H12B -0.4621 0.6698 0.1684 0.023 Uiso calc R 1 1 . .
    C C13 -0.3601(4) 0.8121(2) 0.07711(15) 0.0190(4) Uani d . 1 1 . .
    H H13A -0.2907 0.7993 0.0149 0.023 Uiso calc R 1 1 . .
    H H13B -0.4754 0.9015 0.0758 0.023 Uiso calc R 1 1 . .
    C C14 -0.3271(4) 0.9117(2) 0.22672(15) 0.0189(4) Uani d . 1 1 . .
    H H14A -0.4143 0.8503 0.2553 0.023 Uiso calc R 1 1 . .
    H H14B -0.4158 1.0092 0.2098 0.023 Uiso calc R 1 1 . .
    C C15 -0.1798(4) 0.9352(2) 0.29574(15) 0.0231(5) Uani d . 1 1 . .
    H H15A -0.1006 0.8373 0.3172 0.028 Uiso calc R 1 1 . .
    H H15B -0.2573 0.9897 0.3497 0.028 Uiso calc R 1 1 . .
    C C16 -0.0344(4) 1.0234(2) 0.25308(16) 0.0231(5) Uani d . 1 1 . .
    H H16A -0.1106 1.1268 0.2402 0.028 Uiso calc R 1 1 . .
    H H16B 0.0691 1.0272 0.2967 0.028 Uiso calc R 1 1 . .
    C C17 0.0692(4) 0.9490(2) 0.16389(16) 0.0211(5) Uani d . 1 1 . .
    H H17A 0.1518 1.0120 0.1332 0.025 Uiso calc R 1 1 . .
    H H17B 0.1613 0.8515 0.1782 0.025 Uiso calc R 1 1 . .
    C C18 -0.0854(4) 0.9263(2) 0.09965(15) 0.0195(4) Uani d . 1 1 . .
    H H18A -0.1701 1.0244 0.0814 0.023 Uiso calc R 1 1 . .
    H H18B -0.0140 0.8754 0.0434 0.023 Uiso calc R 1 1 . .
    H H1N2 -0.083(5) 0.643(3) 0.163(2) 0.031(8) Uiso d . 1 1 . .
loop_
    _atom_site_aniso_label
    _atom_site_aniso_U_11
    _atom_site_aniso_U_22
    _atom_site_aniso_U_33
    _atom_site_aniso_U_12
    _atom_site_aniso_U_13
    _atom_site_aniso_U_23
    Br1 0.02680(16) 0.02875(14) 0.02536(13) -0.01282(10) -0.00715(10)
                                                                     -0.00372(9)
    S1 0.0190(3) 0.0121(2) 0.0252(3) -0.0019(2) -0.0067(2) -0.00195(18)
    O1 0.0235(9) 0.0153(7) 0.0278(8) -0.0044(7) -0.0060(7) -0.0037(6)
    N1 0.0127(9) 0.0143(7) 0.0193(8) -0.0041(7) -0.0024(7) -0.0009(6)
    N2 0.0123(9) 0.0126(7) 0.0220(8) -0.0037(7) -0.0043(7) -0.0018(6)
    N3 0.0147(9) 0.0136(7) 0.0187(8) -0.0050(7) -0.0002(7) -0.0003(6)
    C1 0.0156(11) 0.0191(9) 0.0237(10) -0.0031(9) -0.0020(8) -0.0008(8)
    C2 0.0205(12) 0.0209(9) 0.0248(10) -0.0050(9) -0.0012(9) -0.0036(8)
    C3 0.0215(12) 0.0210(9) 0.0175(9) -0.0117(9) -0.0053(8) 0.0019(7)
    C4 0.0167(11) 0.0223(9) 0.0199(9) -0.0070(9) -0.0053(8) 0.0029(8)
    C5 0.0172(11) 0.0184(9) 0.0187(9) -0.0049(8) -0.0020(8) 0.0003(7)
    C6 0.0145(10) 0.0143(8) 0.0156(8) -0.0062(8) -0.0038(8) 0.0018(7)
    C7 0.0125(10) 0.0161(8) 0.0181(9) -0.0043(8) -0.0004(8) 0.0022(7)
    C8 0.0170(12) 0.0169(9) 0.0247(10) -0.0022(8) -0.0061(9) 0.0004(7)
    C9 0.0133(10) 0.0131(8) 0.0178(8) -0.0044(8) -0.0001(8) 0.0008(6)
    C10 0.0151(11) 0.0169(8) 0.0160(8) -0.0076(8) 0.0003(8) 0.0000(7)
    C11 0.0147(11) 0.0174(9) 0.0225(9) -0.0064(8) -0.0031(8) -0.0014(7)
    C12 0.0158(11) 0.0190(9) 0.0222(10) -0.0043(8) -0.0036(8) -0.0011(7)
    C13 0.0168(11) 0.0171(9) 0.0240(10) -0.0050(8) -0.0053(9) 0.0017(7)
    C14 0.0178(11) 0.0163(9) 0.0226(10) -0.0061(8) 0.0050(9) -0.0026(7)
    C15 0.0300(14) 0.0195(9) 0.0209(10) -0.0090(10) 0.0031(9) -0.0032(8)
    C16 0.0243(13) 0.0198(9) 0.0269(11) -0.0087(9) -0.0015(9) -0.0039(8)
    C17 0.0156(11) 0.0171(9) 0.0322(11) -0.0075(8) 0.0013(9) -0.0029(8)
    C18 0.0193(12) 0.0190(9) 0.0218(9) -0.0088(9) 0.0022(8) -0.0003(7)
_geom_special_details
;
All e.s.d.'s (except the e.s.d. in the dihedral angle between two l.s. planes)
are estimated using the full covariance matrix. The cell e.s.d.'s are taken
into account individually in the estimation of e.s.d.'s in distances, angles
and torsion angles; correlations between e.s.d.'s in cell parameters are only
used when they are defined by crystal symmetry. An approximate (isotropic)
treatment of cell e.s.d.'s is used for estimating e.s.d.'s involving l.s.
planes.
;
loop_
    _geom_bond_atom_site_label_1
    _geom_bond_atom_site_label_2
    _geom_bond_site_symmetry_2
    _geom_bond_distance
    _geom_bond_publ_flag
    Br1 C3 . 1.898(2) ?
    S1 C8 . 1.720(2) ?
    S1 C9 . 1.7473(19) ?
    O1 C10 . 1.231(2) ?
    N1 C9 . 1.306(3) ?
    N1 C7 . 1.393(3) ?
    N2 C10 . 1.362(3) ?
    N2 C9 . 1.380(3) ?
    N2 H1N2 . 0.93(3) ?
    N3 C18 . 1.472(3) ?
    N3 C14 . 1.478(3) ?
    N3 C13 . 1.480(3) ?
    C1 C2 . 1.383(3) ?
    C1 C6 . 1.407(3) ?
    C1 H1A . 0.9500 ?
    C2 C3 . 1.394(4) ?
    C2 H2A . 0.9500 ?
    C3 C4 . 1.390(3) ?
    C4 C5 . 1.389(3) ?
    C4 H4A . 0.9500 ?
    C5 C6 . 1.396(3) ?
    C5 H5A . 0.9500 ?
    C6 C7 . 1.466(3) ?
    C7 C8 . 1.369(3) ?
    C8 H8A . 0.9500 ?
    C10 C11 . 1.515(3) ?
    C11 C12 . 1.533(3) ?
    C11 H11A . 0.9900 ?
    C11 H11B . 0.9900 ?
    C12 C13 . 1.529(3) ?
    C12 H12A . 0.9900 ?
    C12 H12B . 0.9900 ?
    C13 H13A . 0.9900 ?
    C13 H13B . 0.9900 ?
    C14 C15 . 1.527(4) ?
    C14 H14A . 0.9900 ?
    C14 H14B . 0.9900 ?
    C15 C16 . 1.532(4) ?
    C15 H15A . 0.9900 ?
    C15 H15B . 0.9900 ?
    C16 C17 . 1.528(3) ?
    C16 H16A . 0.9900 ?
    C16 H16B . 0.9900 ?
    C17 C18 . 1.514(3) ?
    C17 H17A . 0.9900 ?
    C17 H17B . 0.9900 ?
    C18 H18A . 0.9900 ?
    C18 H18B . 0.9900 ?
loop_
    _geom_angle_atom_site_label_1
    _geom_angle_atom_site_label_2
    _geom_angle_atom_site_label_3
    _geom_angle_site_symmetry_1
    _geom_angle_site_symmetry_3
    _geom_angle
    _geom_angle_publ_flag
    C8 S1 C9 . . 88.45(10) ?
    C9 N1 C7 . . 110.70(17) ?
    C10 N2 C9 . . 122.88(17) ?
    C10 N2 H1N2 . . 121(2) ?
    C9 N2 H1N2 . . 116(2) ?
    C18 N3 C14 . . 110.36(17) ?
    C18 N3 C13 . . 109.99(17) ?
    C14 N3 C13 . . 110.74(18) ?
    C2 C1 C6 . . 120.7(2) ?
    C2 C1 H1A . . 119.7 ?
    C6 C1 H1A . . 119.7 ?
    C1 C2 C3 . . 119.5(2) ?
    C1 C2 H2A . . 120.3 ?
    C3 C2 H2A . . 120.3 ?
    C4 C3 C2 . . 121.1(2) ?
    C4 C3 Br1 . . 119.07(19) ?
    C2 C3 Br1 . . 119.76(17) ?
    C5 C4 C3 . . 118.7(2) ?
    C5 C4 H4A . . 120.6 ?
    C3 C4 H4A . . 120.6 ?
    C4 C5 C6 . . 121.5(2) ?
    C4 C5 H5A . . 119.2 ?
    C6 C5 H5A . . 119.2 ?
    C5 C6 C1 . . 118.5(2) ?
    C5 C6 C7 . . 120.87(18) ?
    C1 C6 C7 . . 120.6(2) ?
    C8 C7 N1 . . 114.3(2) ?
    C8 C7 C6 . . 126.45(19) ?
    N1 C7 C6 . . 119.23(17) ?
    C7 C8 S1 . . 111.31(17) ?
    C7 C8 H8A . . 124.3 ?
    S1 C8 H8A . . 124.3 ?
    N1 C9 N2 . . 121.60(17) ?
    N1 C9 S1 . . 115.24(16) ?
    N2 C9 S1 . . 123.16(15) ?
    O1 C10 N2 . . 121.7(2) ?
    O1 C10 C11 . . 120.4(2) ?
    N2 C10 C11 . . 117.80(17) ?
    C10 C11 C12 . . 120.40(18) ?
    C10 C11 H11A . . 107.2 ?
    C12 C11 H11A . . 107.2 ?
    C10 C11 H11B . . 107.2 ?
    C12 C11 H11B . . 107.2 ?
    H11A C11 H11B . . 106.9 ?
    C13 C12 C11 . . 116.0(2) ?
    C13 C12 H12A . . 108.3 ?
    C11 C12 H12A . . 108.3 ?
    C13 C12 H12B . . 108.3 ?
    C11 C12 H12B . . 108.3 ?
    H12A C12 H12B . . 107.4 ?
    N3 C13 C12 . . 113.05(17) ?
    N3 C13 H13A . . 109.0 ?
    C12 C13 H13A . . 109.0 ?
    N3 C13 H13B . . 109.0 ?
    C12 C13 H13B . . 109.0 ?
    H13A C13 H13B . . 107.8 ?
    N3 C14 C15 . . 110.96(19) ?
    N3 C14 H14A . . 109.4 ?
    C15 C14 H14A . . 109.4 ?
    N3 C14 H14B . . 109.4 ?
    C15 C14 H14B . . 109.4 ?
    H14A C14 H14B . . 108.0 ?
    C14 C15 C16 . . 111.38(19) ?
    C14 C15 H15A . . 109.4 ?
    C16 C15 H15A . . 109.4 ?
    C14 C15 H15B . . 109.4 ?
    C16 C15 H15B . . 109.4 ?
    H15A C15 H15B . . 108.0 ?
    C17 C16 C15 . . 109.71(19) ?
    C17 C16 H16A . . 109.7 ?
    C15 C16 H16A . . 109.7 ?
    C17 C16 H16B . . 109.7 ?
    C15 C16 H16B . . 109.7 ?
    H16A C16 H16B . . 108.2 ?
    C18 C17 C16 . . 111.1(2) ?
    C18 C17 H17A . . 109.4 ?
    C16 C17 H17A . . 109.4 ?
    C18 C17 H17B . . 109.4 ?
    C16 C17 H17B . . 109.4 ?
    H17A C17 H17B . . 108.0 ?
    N3 C18 C17 . . 111.59(18) ?
    N3 C18 H18A . . 109.3 ?
    C17 C18 H18A . . 109.3 ?
    N3 C18 H18B . . 109.3 ?
    C17 C18 H18B . . 109.3 ?
    H18A C18 H18B . . 108.0 ?
loop_
    _geom_torsion_atom_site_label_1
    _geom_torsion_atom_site_label_2
    _geom_torsion_atom_site_label_3
    _geom_torsion_atom_site_label_4
    _geom_torsion_site_symmetry_1
    _geom_torsion_site_symmetry_2
    _geom_torsion_site_symmetry_3
    _geom_torsion_site_symmetry_4
    _geom_torsion
    _geom_torsion_publ_flag
    C6 C1 C2 C3 . . . . 1.0(3) ?
    C1 C2 C3 C4 . . . . -0.2(3) ?
    C1 C2 C3 Br1 . . . . 178.34(17) ?
    C2 C3 C4 C5 . . . . -0.7(3) ?
    Br1 C3 C4 C5 . . . . -179.21(16) ?
    C3 C4 C5 C6 . . . . 0.8(3) ?
    C4 C5 C6 C1 . . . . 0.0(3) ?
    C4 C5 C6 C7 . . . . 178.56(19) ?
    C2 C1 C6 C5 . . . . -0.9(3) ?
    C2 C1 C6 C7 . . . . -179.45(19) ?
    C9 N1 C7 C8 . . . . -0.6(3) ?
    C9 N1 C7 C6 . . . . 178.28(19) ?
    C5 C6 C7 C8 . . . . 23.5(3) ?
    C1 C6 C7 C8 . . . . -158.0(2) ?
    C5 C6 C7 N1 . . . . -155.2(2) ?
    C1 C6 C7 N1 . . . . 23.3(3) ?
    N1 C7 C8 S1 . . . . 0.0(3) ?
    C6 C7 C8 S1 . . . . -178.77(17) ?
    C9 S1 C8 C7 . . . . 0.39(18) ?
    C7 N1 C9 N2 . . . . -178.11(19) ?
    C7 N1 C9 S1 . . . . 0.9(2) ?
    C10 N2 C9 N1 . . . . -175.4(2) ?
    C10 N2 C9 S1 . . . . 5.7(3) ?
    C8 S1 C9 N1 . . . . -0.78(18) ?
    C8 S1 C9 N2 . . . . 178.24(19) ?
    C9 N2 C10 O1 . . . . -1.9(3) ?
    C9 N2 C10 C11 . . . . 178.70(19) ?
    O1 C10 C11 C12 . . . . 162.6(2) ?
    N2 C10 C11 C12 . . . . -18.0(3) ?
    C10 C11 C12 C13 . . . . 73.2(3) ?
    C18 N3 C13 C12 . . . . 157.54(18) ?
    C14 N3 C13 C12 . . . . -80.2(2) ?
    C11 C12 C13 N3 . . . . -84.7(2) ?
    C18 N3 C14 C15 . . . . -58.9(2) ?
    C13 N3 C14 C15 . . . . 179.05(17) ?
    N3 C14 C15 C16 . . . . 56.3(2) ?
    C14 C15 C16 C17 . . . . -52.9(3) ?
    C15 C16 C17 C18 . . . . 53.2(2) ?
    C14 N3 C18 C17 . . . . 59.7(2) ?
    C13 N3 C18 C17 . . . . -177.78(17) ?
    C16 C17 C18 N3 . . . . -57.3(2) ?
loop_
    _geom_hbond_atom_site_label_D
    _geom_hbond_atom_site_label_H
    _geom_hbond_atom_site_label_A
    _geom_hbond_site_symmetry_A
    _geom_hbond_distance_DH
    _geom_hbond_distance_HA
    _geom_hbond_distance_DA
    _geom_hbond_angle_DHA
    _geom_hbond_publ_flag
    N2 H1N2 N3 . 0.93(3) 1.83(3) 2.742(2) 167(3) yes
_iucr_refine_instructions_details
;
TITL mo_hag9b_0m in P-1   (100K)
CELL 0.71073   6.8276   9.2782  14.5907  88.812  86.085  75.394
ZERR    2.00   0.0007   0.0009   0.0014   0.002   0.003   0.002
LATT  1
SFAC C H N O S BR
UNIT 36 44 6 2 2 2
TEMP -173.000
SIZE 0.049 0.14 0.37
L.S. 10
BOND $H
FMAP 2 1 60
PLAN 20
OMIT 4 5 5
OMIT 4 4 5
OMIT 4 3 6
OMIT -3 -2 7
OMIT -3 -3 7
OMIT 4 5 4
OMIT 4 4 6
OMIT -2 -2 5
OMIT 4 1 5
OMIT -3 -2 8
OMIT 1 1 2
OMIT 3 1 0
CONF
ACTA
WGHT      0.0683      0.0910
FVAR       0.59787
BR1   6    0.827999    0.812972    0.549438    11.00000    0.02680    0.02875 =
         0.02536   -0.00372   -0.00715   -0.01282
S1    5    0.289420    0.302571    0.196558    11.00000    0.01898    0.01213 =
         0.02517   -0.00195   -0.00671   -0.00186
O1    4   -0.033065    0.319926    0.098871    11.00000    0.02354    0.01531 =
         0.02781   -0.00368   -0.00598   -0.00441
N1    3    0.208392    0.568929    0.263492    11.00000    0.01271    0.01433 =
         0.01931   -0.00087   -0.00240   -0.00405
N2    3   -0.033074    0.540080    0.163211    11.00000    0.01233    0.01264 =
         0.02201   -0.00180   -0.00425   -0.00372
N3    3   -0.216636    0.836944    0.143104    11.00000    0.01471    0.01355 =
         0.01866   -0.00033   -0.00019   -0.00500
C1    1    0.384560    0.692248    0.409532    11.00000    0.01564    0.01914 =
         0.02367   -0.00081   -0.00195   -0.00309
AFIX  43
H1A   2    0.242854    0.728768    0.403783    11.00000   -1.20000
AFIX   0
C2    1    0.482525    0.764339    0.466638    11.00000    0.02054    0.02095 =
         0.02483   -0.00358   -0.00119   -0.00500
AFIX  43
H2A   2    0.408314    0.849041    0.500713    11.00000   -1.20000
AFIX   0
C3    1    0.691066    0.711672    0.473777    11.00000    0.02151    0.02098 =
         0.01754    0.00190   -0.00527   -0.01166
C4    1    0.802247    0.587709    0.424698    11.00000    0.01674    0.02233 =
         0.01990    0.00291   -0.00533   -0.00697
AFIX  43
H4A   2    0.944538    0.553156    0.429423    11.00000   -1.20000
AFIX   0
C5    1    0.701322    0.515320    0.368614    11.00000    0.01716    0.01838 =
         0.01872    0.00027   -0.00202   -0.00491
AFIX  43
H5A   2    0.775961    0.429766    0.335428    11.00000   -1.20000
AFIX   0
C6    1    0.492732    0.565360    0.359874    11.00000    0.01453    0.01433 =
         0.01560    0.00180   -0.00385   -0.00619
C7    1    0.389190    0.489774    0.298715    11.00000    0.01249    0.01611 =
         0.01808    0.00223   -0.00039   -0.00430
C8    1    0.453852    0.345131    0.269675    11.00000    0.01697    0.01685 =
         0.02471    0.00044   -0.00610   -0.00221
AFIX  43
H8A   2    0.574087    0.277023    0.287604    11.00000   -1.20000
AFIX   0
C9    1    0.141228    0.485324    0.208744    11.00000    0.01329    0.01307 =
         0.01784    0.00084   -0.00006   -0.00439
C10   1   -0.114300    0.453112    0.110709    11.00000    0.01507    0.01686 =
         0.01603   -0.00002    0.00034   -0.00759
C11   1   -0.308761    0.525904    0.065911    11.00000    0.01470    0.01740 =
         0.02248   -0.00141   -0.00311   -0.00636
AFIX  23
H11A  2   -0.394465    0.454091    0.069801    11.00000   -1.20000
H11B  2   -0.272478    0.538591   -0.000093    11.00000   -1.20000
AFIX   0
C12   1   -0.441716    0.675899    0.100780    11.00000    0.01578    0.01896 =
         0.02219   -0.00107   -0.00361   -0.00427
AFIX  23
H12A  2   -0.576377    0.691702    0.075408    11.00000   -1.20000
H12B  2   -0.462080    0.669818    0.168443    11.00000   -1.20000
AFIX   0
C13   1   -0.360072    0.812114    0.077108    11.00000    0.01679    0.01713 =
         0.02397    0.00165   -0.00529   -0.00505
AFIX  23
H13A  2   -0.290733    0.799255    0.014878    11.00000   -1.20000
H13B  2   -0.475437    0.901464    0.075798    11.00000   -1.20000
AFIX   0
C14   1   -0.327147    0.911685    0.226722    11.00000    0.01784    0.01631 =
         0.02262   -0.00262    0.00504   -0.00610
AFIX  23
H14A  2   -0.414309    0.850252    0.255286    11.00000   -1.20000
H14B  2   -0.415753    1.009190    0.209848    11.00000   -1.20000
AFIX   0
C15   1   -0.179779    0.935244    0.295736    11.00000    0.02998    0.01954 =
         0.02088   -0.00317    0.00310   -0.00904
AFIX  23
H15A  2   -0.100563    0.837277    0.317191    11.00000   -1.20000
H15B  2   -0.257349    0.989686    0.349694    11.00000   -1.20000
AFIX   0
C16   1   -0.034444    1.023430    0.253077    11.00000    0.02433    0.01985 =
         0.02693   -0.00387   -0.00146   -0.00873
AFIX  23
H16A  2   -0.110650    1.126815    0.240233    11.00000   -1.20000
H16B  2    0.069053    1.027195    0.296682    11.00000   -1.20000
AFIX   0
C17   1    0.069229    0.949047    0.163890    11.00000    0.01558    0.01710 =
         0.03218   -0.00290    0.00129   -0.00752
AFIX  23
H17A  2    0.151848    1.011991    0.133243    11.00000   -1.20000
H17B  2    0.161282    0.851541    0.178159    11.00000   -1.20000
AFIX   0
C18   1   -0.085362    0.926258    0.099648    11.00000    0.01930    0.01903 =
         0.02178   -0.00028    0.00216   -0.00881
AFIX  23
H18A  2   -0.170111    1.024410    0.081418    11.00000   -1.20000
H18B  2   -0.013987    0.875352    0.043373    11.00000   -1.20000
AFIX   0
H1N2  2   -0.083224    0.642577    0.163459    11.00000    0.03075
HKLF 4
REM  mo_hag9b_0m in P-1   (100K)
REM R1 =  0.0419 for   4117 Fo > 4sig(Fo)  and  0.0548 for all   5019 data
REM    221 parameters refined using      0 restraints
END
WGHT      0.0683      0.0910
REM Highest difference peak  1.801,  deepest hole -0.861,  1-sigma level  0.111
Q1    1   0.7977  0.8155  0.6011  11.00000  0.05    1.80
Q2    1   0.8534  0.8104  0.4987  11.00000  0.05    1.62
Q3    1   0.3164  0.3016  0.1439  11.00000  0.05    0.86
Q4    1   0.2663  0.3040  0.2445  11.00000  0.05    0.71
Q5    1  -0.2549  0.8663  0.1865  11.00000  0.05    0.63
Q6    1   0.0075  0.9963  0.2052  11.00000  0.05    0.57
Q7    1  -0.0167  0.3321  0.0630  11.00000  0.05    0.49
Q8    1  -0.0723  0.3714  0.1040  11.00000  0.05    0.44
Q9    1  -0.3749  0.7396  0.0860  11.00000  0.05    0.41
Q10   1  -0.2326  0.9273  0.2479  11.00000  0.05    0.38
Q11   1   0.7017  0.8164  0.5358  11.00000  0.05    0.38
Q12   1   0.4340  0.4344  0.2749  11.00000  0.05    0.38
Q13   1   0.2371  0.5236  0.2225  11.00000  0.05    0.37
Q14   1  -0.0528  0.9270  0.3000  11.00000  0.05    0.37
Q15   1  -0.1271  0.9751  0.2654  11.00000  0.05    0.37
Q16   1   0.4721  0.5529  0.3923  11.00000  0.05    0.37
Q17   1   0.8150  0.8381  0.6540  11.00000  0.05    0.36
Q18   1   0.1164  0.6149  0.3195  11.00000  0.05    0.36
Q19   1  -0.0442  0.2990  0.0228  11.00000  0.05    0.36
Q20   1   0.8069  0.7201  0.4994  11.00000  0.05    0.35
;
