# Supplementary material for: N-[4-(4-Bromo­phen­yl)thia­zol-2-yl]-4-(piperidin-1-yl)butanamide
Source: Acta Crystallogr Sect E Struct Rep Online. 2012 May 12;68(Pt 6):o1665. doi: 10.1107/S1600536812019204 (PMC3379262; doi:10.1107/S1600536812019204)
Supplement: Supplementary file 2 [file e-68-o1665-Isup2.hkl]

# 
# h,k,l, Fc-squared, Fo-squared, sigma(Fo-squared) and status flag 
# 
data_I
_shelx_title ' mo_hag9b_0m in P-1   (100K)' 
_shelx_refln_list_code          4 
_shelx_F_calc_maximum      156.93 
_exptl_crystal_F_000       420.00 
_reflns_d_resolution_high  0.7136 
 
loop_ 
 _symmetry_equiv_pos_as_xyz 
 'x, y, z' 
 '-x, -y, -z' 
 
_cell_length_a     6.8276 
_cell_length_b     9.2782 
_cell_length_c    14.5907 
_cell_angle_alpha  88.812 
_cell_angle_beta   86.085 
_cell_angle_gamma  75.394 
 
_shelx_F_squared_multiplier     1.000 
 
loop_ 
 _refln_index_h 
 _refln_index_k 
 _refln_index_l 
 _refln_F_squared_calc 
 _refln_F_squared_meas 
 _refln_F_squared_sigma 
 _refln_observed_status 
   1   0   0      750.65      906.90     38.75 o 
   2   0   0     1376.64     1645.64     40.05 o 
   3   0   0      950.80     1172.86     25.94 o 
   4   0   0        2.90        1.19      2.48 o 
   5   0   0       81.09      107.95      9.95 o 
   6   0   0      934.18     1043.55     38.74 o 
   7   0   0       49.23       46.10     10.28 o 
   8   0   0      373.57      422.86     25.25 o 
   9   0   0      204.27      203.76     19.40 o 
  -9   1   0      120.56      102.58     18.03 o 
  -8   1   0       17.15       32.26     14.30 o 
  -7   1   0      181.66      204.62     24.56 o 
  -6   1   0       45.13       41.17      9.49 o 
  -5   1   0       78.31       90.97      7.08 o 
  -4   1   0     1168.73     1291.49     34.10 o 
  -3   1   0     1764.07     2082.56     51.70 o 
  -2   1   0      224.60      230.11     32.24 o 
   0   1   0     1417.34     1657.00     36.40 o 
   1   1   0     5025.89     5513.81    159.98 o 
   2   1   0      499.77      544.09     25.55 o 
   4   1   0       99.84      123.75     12.71 o 
   5   1   0     1119.58     1292.54     61.47 o 
   6   1   0      270.64      301.18     15.82 o 
   7   1   0     1136.37     1254.66     44.08 o 
   8   1   0      331.02      357.12     23.92 o 
   9   1   0       71.07       95.32     19.46 o 
  -8   2   0       11.90       -0.63     13.85 o 
  -7   2   0       19.12       21.39     12.05 o 
  -6   2   0       55.40       47.84     10.78 o 
  -5   2   0      982.63     1045.20     30.24 o 
  -4   2   0      861.54      901.20     31.06 o 
  -3   2   0      361.46      388.32     20.35 o 
  -2   2   0     4251.45     4983.93    151.22 o 
  -1   2   0     5441.16     6040.06    110.02 o 
   0   2   0       71.20       85.97      7.85 o 
   1   2   0      106.23      129.19      8.09 o 
   2   2   0      372.28      459.51     37.57 o 
   3   2   0      521.45      621.14     30.13 o 
   4   2   0      992.05     1146.29     53.03 o 
   5   2   0      356.86      374.30     25.69 o 
   6   2   0     1478.89     1691.10     79.13 o 
   7   2   0      341.70      366.46     30.71 o 
   8   2   0       78.63       74.31     10.66 o 
   9   2   0       68.63       55.10     16.13 o 
  -8   3   0       26.53       11.24     15.42 o 
  -7   3   0       22.57        3.54     12.86 o 
  -6   3   0      306.07      323.88     20.93 o 
  -5   3   0      228.91      228.15     12.37 o 
  -4   3   0      722.18      741.00     26.50 o 
  -3   3   0     3081.85     3370.90     84.97 o 
  -2   3   0      663.19      820.92     17.27 o 
  -1   3   0     1464.94     1607.15     26.01 o 
   0   3   0     1840.51     2010.62     32.92 o 
   1   3   0       72.30       76.93     10.63 o 
   2   3   0     3663.62     4049.24    121.45 o 
   3   3   0     1763.91     1940.76     83.70 o 
   4   3   0      494.39      531.21     20.38 o 
   5   3   0     1062.10     1215.25     47.59 o 
   6   3   0     1385.35     1521.36     51.24 o 
   7   3   0       42.47       51.88     11.91 o 
  -8   4   0       36.87       51.33     26.24 o 
  -7   4   0       11.64       -4.97     13.90 o 
  -6   4   0      630.47      667.68     47.51 o 
  -5   4   0       73.62       82.51      7.31 o 
  -4   4   0      442.58      497.94     19.91 o 
  -3   4   0        6.18        0.41      1.81 o 
  -2   4   0     1474.25     1540.97     26.30 o 
  -1   4   0      538.20      571.94     10.56 o 
   0   4   0      711.36      830.77     13.65 o 
   1   4   0      758.55      857.24     18.61 o 
   3   4   0      922.82      965.90     26.85 o 
   4   4   0     1058.96     1225.20     39.82 o 
   5   4   0     1459.17     1537.94     50.25 o 
   6   4   0     1648.32     1781.20     58.52 o 
   7   4   0      804.13      815.16     32.98 o 
  -7   5   0      226.31      213.60     22.21 o 
  -6   5   0      227.45      231.98     16.55 o 
  -5   5   0      513.41      545.85     23.99 o 
  -4   5   0      197.77      195.28     12.54 o 
  -3   5   0     2491.33     2534.33     47.85 o 
  -2   5   0      310.72      318.82      8.55 o 
  -1   5   0       62.97       79.39      3.87 o 
   0   5   0       45.31       62.95      3.04 o 
   1   5   0     1817.30     1896.50     30.00 o 
   2   5   0        8.40        8.35      5.25 o 
   3   5   0     4260.02     4560.88    284.02 o 
   4   5   0     1490.18     1444.98     37.73 o 
   5   5   0     1616.53     1798.23     81.19 o 
   6   5   0      598.58      606.79     26.00 o 
  -7   6   0      115.04      114.19     60.29 o 
  -6   6   0      239.48      231.63     18.11 o 
  -5   6   0       34.28       28.27     16.55 o 
  -4   6   0     1363.11     1372.15     32.71 o 
  -3   6   0       46.87       46.25      6.09 o 
  -2   6   0      183.60      193.84      6.86 o 
  -1   6   0      141.98      157.22      5.26 o 
   0   6   0     2009.76     2161.92     31.52 o 
   1   6   0        0.93       -1.98      1.98 o 
   2   6   0     2082.23     2163.07     44.18 o 
   4   6   0     1296.00     1306.21     43.27 o 
   5   6   0     1903.89     1928.44     61.72 o 
   6   6   0       19.86       20.51      6.45 o 
  -6   7   0      119.18      101.67     23.58 o 
  -5   7   0       77.73       92.14     28.39 o 
  -4   7   0        3.11        1.80      5.79 o 
  -3   7   0        2.77       -1.49      5.55 o 
  -2   7   0        9.31        1.76      3.61 o 
  -1   7   0     1068.65     1051.75     19.50 o 
   0   7   0        6.54       -1.24      2.72 o 
   1   7   0     2165.21     2216.52     33.04 o 
   2   7   0      303.72      296.30      9.90 o 
   3   7   0      797.10      827.85     30.94 o 
   4   7   0     2105.41     2074.43     66.86 o 
   5   7   0      141.88      124.14     10.38 o 
   6   7   0        6.75       -2.82      9.39 o 
   7   7   0      538.88      551.50     34.33 o 
  -5   8   0       22.55        8.52     15.58 o 
  -4   8   0        5.88       -2.94     11.52 o 
  -3   8   0        6.38        5.54      6.46 o 
  -2   8   0      353.02      331.37      9.82 o 
  -1   8   0      164.28      156.27      6.55 o 
   0   8   0     3243.40     3250.21     45.58 o 
   1   8   0      272.07      290.71      9.46 o 
   2   8   0      303.86      313.10     14.51 o 
   3   8   0     1328.73     1328.43     36.80 o 
   4   8   0       58.24       51.78      8.89 o 
   5   8   0       76.77       66.53     14.00 o 
   6   8   0      296.71      266.53     23.57 o 
   7   8   0       24.51       12.49     13.37 o 
   8   8   0      330.37      383.55     30.85 o 
  -5   9   0       10.76      -26.95     26.95 o 
  -4   9   0       71.72       73.11      8.77 o 
  -3   9   0       68.00       66.91      8.41 o 
  -2   9   0       72.13       76.63      6.63 o 
  -1   9   0      919.81      929.88     16.90 o 
   0   9   0       79.53       91.56      5.28 o 
   1   9   0      437.49      429.58     11.07 o 
   2   9   0     1399.93     1481.18     41.73 o 
   3   9   0       16.35       20.93      6.42 o 
   4   9   0       12.65        4.83      8.26 o 
   5   9   0      386.15      374.76     34.27 o 
   6   9   0       90.43       70.48     17.12 o 
   7   9   0      219.84      232.27     25.49 o 
   8   9   0      219.04      241.33     25.27 o 
  -4  10   0       19.32       12.34      8.85 o 
  -3  10   0       29.12       57.19      8.90 o 
  -2  10   0      778.24      800.07     19.18 o 
  -1  10   0      632.68      582.54     16.36 o 
   0  10   0      367.54      380.44     11.42 o 
   1  10   0      583.66      583.98     13.67 o 
   2  10   0      108.08      108.18      9.76 o 
   3  10   0       38.67       29.52      7.57 o 
   4  10   0      159.80      182.70     24.60 o 
   5  10   0       65.40       50.14     17.74 o 
   6  10   0      542.96      576.33     44.62 o 
   7  10   0      891.15      882.01     55.81 o 
  -2  11   0       52.12       54.58      6.85 o 
  -1  11   0      422.77      429.82     11.87 o 
   0  11   0       31.66       29.03      5.02 o 
   1  11   0       57.40       52.43      5.61 o 
   2  11   0       30.86       38.51      8.50 o 
   3  11   0       17.19       20.87      9.98 o 
   4  11   0      272.43      271.60     31.68 o 
   5  11   0      167.88      190.30     28.24 o 
   6  11   0      643.87      684.34     52.18 o 
  -1  12   0       36.81       40.63      8.97 o 
   0  12   0        2.18        3.86      5.62 o 
   1  12   0        4.90       10.82      5.12 o 
   2  12   0       30.18       26.73     17.81 o 
   3  12   0      289.15      289.86     21.19 o 
   4  12   0      155.01      169.64     16.30 o 
   5  12   0      394.07      436.40     41.32 o 
  -5 -12   1       12.12        9.68     22.31 o 
  -4 -12   1      393.99      482.11     47.68 o 
  -3 -12   1        0.68       13.72     11.98 o 
  -2 -12   1      250.34      275.40     25.81 o 
  -1 -12   1       89.26       92.30      7.28 o 
   0 -12   1        7.69        1.20      5.45 o 
   1 -12   1        1.97       18.59      5.62 o 
  -6 -11   1       43.84       67.30     22.53 o 
  -5 -11   1       84.98      102.79     23.92 o 
  -4 -11   1      214.86      267.86     31.31 o 
  -3 -11   1       23.86       32.79      8.48 o 
  -2 -11   1       79.15      107.89     10.72 o 
  -1 -11   1       38.54       39.03      5.87 o 
   0 -11   1       89.12      101.54      6.17 o 
   1 -11   1        2.82       11.03      5.17 o 
   2 -11   1      137.53      140.87      9.87 o 
  -7 -10   1      136.24      126.23     23.50 o 
  -6 -10   1       56.94       90.51     20.18 o 
  -5 -10   1      116.02      113.35     21.20 o 
  -4 -10   1      883.06      997.12     59.87 o 
  -3 -10   1      565.87      595.73     22.59 o 
  -2 -10   1       46.18       48.15      8.05 o 
  -1 -10   1        6.06        2.20      4.07 o 
   0 -10   1       98.59       98.74      5.73 o 
   1 -10   1       84.74       85.23      5.89 o 
   2 -10   1       49.91       58.36      6.83 o 
   3 -10   1      439.33      445.79     16.99 o 
   4 -10   1        3.71        3.65      8.44 o 
  -8  -9   1      319.48      337.05     33.20 o 
  -7  -9   1      439.13      472.07     38.18 o 
  -6  -9   1        0.07      -12.99     12.99 o 
  -5  -9   1      727.75      706.92     45.43 o 
  -4  -9   1        9.40        3.20      8.25 o 
  -3  -9   1      155.40      158.21      9.96 o 
  -2  -9   1      333.96      331.55     16.01 o 
  -1  -9   1      141.00      147.26      8.07 o 
   0  -9   1       35.99       30.43      4.15 o 
   1  -9   1      198.19      213.13      7.98 o 
   2  -9   1      611.04      607.17     14.17 o 
   3  -9   1       15.72       14.84      5.59 o 
   4  -9   1      220.81      213.83     11.62 o 
   5  -9   1       24.51       -4.64     28.46 o 
  -8  -8   1      350.66      406.55     31.94 o 
  -7  -8   1      119.75      107.65     16.45 o 
  -6  -8   1      959.98      948.54     52.05 o 
  -5  -8   1       80.73       93.86     10.85 o 
  -4  -8   1       28.98       27.56      8.37 o 
  -3  -8   1       10.37        9.88      5.50 o 
  -2  -8   1      372.76      352.81     15.20 o 
  -1  -8   1        0.65       -2.14      2.71 o 
   0  -8   1      188.77      204.84      6.15 o 
   1  -8   1      276.02      276.70      8.83 o 
   2  -8   1      262.70      278.76      9.02 o 
   3  -8   1      431.40      456.26     14.18 o 
   4  -8   1        3.41       -2.99      6.90 o 
   5  -8   1       26.56       -2.60     17.82 o 
  -7  -7   1     1126.00     1175.11     57.69 o 
  -6  -7   1      110.50       92.99     10.15 o 
  -5  -7   1      116.14      103.39      9.70 o 
  -4  -7   1      111.76      113.30     15.37 o 
  -3  -7   1      830.71      812.25     30.77 o 
  -2  -7   1       58.16       60.08      4.53 o 
  -1  -7   1     1260.69     1270.49     20.00 o 
   0  -7   1      453.45      421.64      9.69 o 
   1  -7   1      161.51      184.15      6.73 o 
   2  -7   1      977.49     1038.07     18.53 o 
   3  -7   1        3.06       -4.52      4.52 o 
   4  -7   1        5.64        4.34      6.55 o 
   5  -7   1       30.24       39.45     12.91 o 
   6  -7   1      109.10      117.84     16.34 o 
  -6  -6   1        4.68        3.04     11.09 o 
  -5  -6   1      342.09      329.04     20.31 o 
  -4  -6   1       20.14       13.15      6.04 o 
  -3  -6   1       23.87       22.78      9.52 o 
  -2  -6   1     1875.04     1920.61     39.49 o 
  -1  -6   1      552.37      574.76     10.16 o 
   0  -6   1       37.55       29.68      2.91 o 
   1  -6   1     2073.06     2291.57     33.64 o 
   2  -6   1       32.97       35.88      3.78 o 
   3  -6   1       33.60       33.17      4.05 o 
   4  -6   1      891.48      956.90     24.80 o 
   5  -6   1      415.34      450.25     23.15 o 
   6  -6   1       53.85       37.73     14.35 o 
   7  -6   1      191.40      189.69     41.89 o 
  -7  -5   1       13.42       22.28     11.38 o 
  -6  -5   1      679.70      708.40     36.30 o 
  -5  -5   1      109.22      107.59     14.37 o 
  -4  -5   1      249.77      251.31     13.75 o 
  -3  -5   1     2381.22     2444.89     75.79 o 
  -2  -5   1      152.75      140.84      8.89 o 
  -1  -5   1     1681.40     1804.68     28.59 o 
   0  -5   1     4942.14     5559.87     77.61 o 
   1  -5   1      350.23      424.86      8.74 o 
   2  -5   1       10.86        4.83      3.34 o 
   3  -5   1      723.11      770.40     18.03 o 
   4  -5   1       20.39       22.58      8.28 o 
   5  -5   1        6.52        7.19      9.56 o 
   6  -5   1      454.22      467.24     23.60 o 
   7  -5   1        9.34      -10.71     14.65 o 
  -7  -4   1      155.62      142.53     18.78 o 
  -6  -4   1        4.55        2.64     10.42 o 
  -5  -4   1      162.64      184.08     13.05 o 
  -4  -4   1     4327.08     4700.76    140.12 o 
  -3  -4   1      565.29      523.54     30.94 o 
  -2  -4   1     1929.75     1816.64    101.85 o 
  -1  -4   1      629.30      646.89     14.67 o 
   0  -4   1      101.38      139.75      4.18 o 
   1  -4   1      711.78      789.06     14.10 o 
   2  -4   1      430.95      416.80     10.02 o 
   3  -4   1      302.05      346.63     11.20 o 
   4  -4   1        8.27        7.52      5.03 o 
   5  -4   1      280.45      296.26     37.07 o 
   6  -4   1       21.00       21.74     12.49 o 
   7  -4   1      169.65      147.33     18.98 o 
   8  -4   1       28.20       18.14     16.72 o 
  -8  -3   1      155.32      171.60     16.65 o 
  -7  -3   1        1.70       15.69      9.63 o 
  -6  -3   1        6.61        6.64      7.81 o 
  -5  -3   1     1437.83     1616.62     52.85 o 
  -4  -3   1      203.43      203.17     12.13 o 
  -3  -3   1     3024.36     3348.86    100.10 o 
  -2  -3   1      771.51      755.92     59.23 o 
   0  -3   1       89.98      113.71      4.77 o 
   1  -3   1       92.79       72.06      2.97 o 
   2  -3   1     2228.69     2657.82     39.87 o 
   3  -3   1      456.37      510.06     17.12 o 
   4  -3   1     1223.13     1362.66     32.10 o 
   5  -3   1        8.93        1.00      8.41 o 
   6  -3   1      387.81      471.81     35.95 o 
   7  -3   1      334.77      413.42     27.47 o 
   8  -3   1       16.96        2.58     14.26 o 
  -9  -2   1       53.75       41.57     15.10 o 
  -8  -2   1        9.87       26.45     17.25 o 
  -7  -2   1        4.72       17.18     13.74 o 
  -6  -2   1     1072.73     1225.11     60.79 o 
  -5  -2   1       13.06       -4.83      8.57 o 
  -4  -2   1     3617.77     4127.04    174.43 o 
  -3  -2   1     1809.05     2035.48     62.20 o 
  -2  -2   1      282.07      309.45     12.21 o 
  -1  -2   1      294.27      276.57     10.32 o 
   0  -2   1      692.19      723.00     15.09 o 
   1  -2   1     1165.65     1259.20     28.11 o 
   2  -2   1      529.67      554.74     12.93 o 
   3  -2   1     3035.66     3228.72    128.35 o 
   4  -2   1      338.89      375.31     28.71 o 
   5  -2   1      985.82     1154.97     32.56 o 
   6  -2   1      156.29      191.15     15.23 o 
   7  -2   1        1.86      -11.82     11.82 o 
   8  -2   1       27.59       46.21     14.94 o 
  -9  -1   1      147.23      163.19     16.69 o 
  -8  -1   1      184.69      228.48     16.56 o 
  -7  -1   1      730.36      791.62     58.88 o 
  -6  -1   1        0.23        5.38      5.83 o 
  -5  -1   1     1166.57     1363.19     64.79 o 
  -4  -1   1       42.57       33.58      8.87 o 
  -3  -1   1       83.30       74.14      8.95 o 
  -2  -1   1     5415.86     6486.00    267.73 o 
  -1  -1   1       76.28       82.71      5.68 o 
   0  -1   1       77.09       47.45      2.78 o 
   1  -1   1       96.42      104.16      5.26 o 
   2  -1   1     6160.45     7018.91    200.00 o 
   3  -1   1      218.46      285.54     12.22 o 
   4  -1   1      562.90      582.44     22.70 o 
   5  -1   1       40.58       39.13      5.42 o 
   6  -1   1      117.10      148.64     23.21 o 
   7  -1   1      247.65      268.70     18.66 o 
   8  -1   1      175.04      194.05     18.49 o 
   9  -1   1        0.38      -15.13     15.16 o 
  -9   0   1      139.13      158.82     18.19 o 
  -8   0   1      192.51      181.13     16.51 o 
  -7   0   1       14.87       10.93      9.34 o 
  -6   0   1     1647.52     1912.14     62.88 o 
  -5   0   1      912.15     1099.74     30.20 o 
  -4   0   1       61.56       99.25      4.73 o 
  -3   0   1     2501.78     3122.08     77.70 o 
  -2   0   1     1231.95     1447.58     35.72 o 
  -1   0   1      719.57      786.33     32.80 o 
   0   0   1      742.13      627.72     18.79 o 
   1   0   1       49.48       51.98      4.59 o 
   2   0   1     1867.62     2296.23     91.87 o 
   3   0   1     5895.13     6803.63    197.87 o 
   4   0   1      900.26     1089.20     29.32 o 
   5   0   1      228.39      259.08     14.47 o 
   6   0   1      321.55      355.18     23.94 o 
   7   0   1        7.21        6.64      9.03 o 
   8   0   1        1.69       -7.57     11.55 o 
   9   0   1      294.42      308.17     30.26 o 
  -8   1   1        2.81        0.22     12.70 o 
  -7   1   1     1684.71     1863.34     64.14 o 
  -6   1   1      433.50      528.98     19.42 o 
  -5   1   1      762.02      891.04     26.22 o 
  -4   1   1     1101.31     1241.36     33.21 o 
  -3   1   1      280.91      285.12     10.35 o 
  -1   1   1     8019.18     8796.98    261.55 o 
   0   1   1      175.91      197.33      4.63 o 
   1   1   1      843.81      921.39     27.41 o 
   2   1   1     4532.97     5520.98    227.53 o 
   3   1   1       18.96       35.76      6.11 o 
   4   1   1     1405.35     1688.49     74.89 o 
   5   1   1      599.02      649.61     18.91 o 
   6   1   1       64.28       90.52      8.41 o 
   7   1   1      138.79      135.88     11.77 o 
   8   1   1      333.48      360.19     22.19 o 
   9   1   1       33.13       54.51     18.79 o 
  -8   2   1      557.67      579.53     32.24 o 
  -7   2   1      204.73      231.69     18.26 o 
  -6   2   1      402.38      451.96     24.04 o 
  -5   2   1       11.11       11.31      5.96 o 
  -4   2   1       28.19       32.18      6.66 o 
  -3   2   1       31.61       37.70      5.31 o 
  -2   2   1     1118.00     1207.87     38.65 o 
  -1   2   1     1085.65     1080.86     34.03 o 
   0   2   1     5510.15     6038.65    117.30 o 
   2   2   1        7.83        9.78      2.79 o 
   3   2   1     1088.12     1226.39     53.67 o 
   4   2   1     1004.13     1227.06     55.64 o 
   5   2   1      715.14      832.07     42.12 o 
   6   2   1       11.45       -0.74      9.96 o 
   7   2   1     1071.18     1143.17     39.80 o 
   8   2   1      231.20      236.79     22.41 o 
   9   2   1      120.00      128.06     18.09 o 
  -8   3   1      256.25      244.04     22.23 o 
  -7   3   1       91.03      104.32     16.40 o 
  -6   3   1       81.83       84.43     15.90 o 
  -5   3   1      128.22      121.63      9.87 o 
  -4   3   1      752.50      804.37     24.38 o 
  -3   3   1     2234.84     2289.70     49.98 o 
  -2   3   1     1060.45     1139.71     25.24 o 
  -1   3   1     2427.47     2546.37     55.53 o 
   0   3   1     9348.13    10268.60    162.95 o 
   1   3   1      275.04      293.85      6.27 o 
   2   3   1      144.66      116.04      6.79 o 
   3   3   1      798.33      933.24     29.84 o 
   4   3   1      267.95      268.37     12.83 o 
   5   3   1       46.32       48.63      7.46 o 
   6   3   1     1593.77     1789.87     82.57 o 
   7   3   1        5.04       20.00      9.16 o 
  -8   4   1       29.93       38.19     25.65 o 
  -7   4   1        3.61        9.38     13.79 o 
  -6   4   1        4.24      -11.25     11.25 o 
  -5   4   1      183.78      189.52     12.87 o 
  -4   4   1     3471.82     3695.30     80.38 o 
  -3   4   1      403.05      468.15     13.17 o 
  -2   4   1      804.74      809.92     14.86 o 
  -1   4   1     3933.18     4333.90     64.07 o 
   0   4   1      484.68      528.17      9.40 o 
   1   4   1     1134.56     1137.41     20.90 o 
   3   4   1      687.57      748.80     24.87 o 
   4   4   1       26.37       30.17      4.02 o 
   5   4   1     1909.06     2146.56     66.96 o 
   6   4   1       34.16       35.99      8.48 o 
  -7   5   1       56.77       31.97     27.41 o 
  -6   5   1        6.75       -2.54     12.76 o 
  -5   5   1      156.53      135.71     10.64 o 
  -4   5   1       40.24       41.09      7.33 o 
  -3   5   1      872.99      892.35     20.10 o 
  -2   5   1     1300.56     1455.91     28.47 o 
  -1   5   1      337.17      353.46      7.46 o 
   0   5   1      657.16      627.40      9.83 o 
   1   5   1      649.38      671.72     11.02 o 
   2   5   1      425.54      467.10     12.73 o 
   3   5   1     1203.64     1316.25     42.38 o 
   4   5   1      796.16      806.46     32.21 o 
   5   5   1       17.25        8.09      4.93 o 
   6   5   1      467.70      523.31     23.20 o 
  -7   6   1       25.49       26.64     26.33 o 
  -6   6   1      247.56      216.98     18.01 o 
  -5   6   1      416.49      399.38     20.80 o 
  -4   6   1      382.51      450.94     22.32 o 
  -3   6   1      629.65      657.93     18.97 o 
  -2   6   1      134.81      139.68      5.32 o 
  -1   6   1      554.29      508.96     10.16 o 
   0   6   1       30.31       23.51      2.81 o 
   1   6   1       18.67       17.77      2.33 o 
   2   6   1      445.54      470.30     12.06 o 
   4   6   1        0.24       -5.07      5.07 o 
   5   6   1      418.29      443.22     42.75 o 
   6   6   1       41.99       54.97     10.25 o 
  -6   7   1       37.91       19.51     19.46 o 
  -5   7   1      188.19      213.21     26.80 o 
  -4   7   1      462.83      474.30     16.47 o 
  -3   7   1      403.64      442.71     14.29 o 
  -2   7   1      969.70      992.61     17.97 o 
  -1   7   1       26.77       31.41      4.04 o 
   0   7   1      100.60      100.69      4.54 o 
   1   7   1       49.12       44.76      3.35 o 
   2   7   1     1931.68     1985.75     41.34 o 
   3   7   1      119.91      113.17      7.00 o 
   4   7   1      972.54      948.58     34.19 o 
   5   7   1       36.16       39.06     10.97 o 
   6   7   1       53.18       67.78     12.93 o 
   7   7   1      124.46      127.70     15.85 o 
   8   7   1      106.89       83.49     13.32 o 
  -5   8   1      175.71      166.06     20.92 o 
  -4   8   1      237.39      274.51     15.74 o 
  -3   8   1      516.94      496.05     16.90 o 
  -2   8   1       86.85       83.99      5.56 o 
  -1   8   1       48.02       46.73      4.72 o 
   0   8   1       50.47       43.71      4.32 o 
   1   8   1      599.41      618.49     11.75 o 
   2   8   1      309.19      313.86     10.83 o 
   3   8   1     3989.09     4035.90    101.59 o 
   4   8   1      158.78      145.08     12.09 o 
   5   8   1      862.92      835.62     48.12 o 
   6   8   1      170.54      167.31     19.52 o 
   7   8   1      141.03      147.74     18.97 o 
   8   8   1        1.59      -12.67     12.67 o 
  -4   9   1      118.83      131.58      9.94 o 
  -3   9   1       25.32       31.22      8.04 o 
  -2   9   1        1.11       -7.46      7.46 o 
  -1   9   1      347.66      343.20      9.61 o 
   0   9   1      190.01      196.22      9.55 o 
   1   9   1        3.29        0.28      3.25 o 
   2   9   1     1396.62     1391.24     39.65 o 
   3   9   1      325.12      325.99     14.76 o 
   4   9   1     1014.21     1090.06     60.97 o 
   5   9   1      125.07      106.32     18.49 o 
   6   9   1       16.34       -0.44     14.44 o 
   7   9   1        4.31      -15.04     15.04 o 
   8   9   1      195.17      178.48     21.80 o 
  -4  10   1       22.69        9.18     12.10 o 
  -3  10   1       96.61       92.48      9.71 o 
  -2  10   1       75.90      110.90      7.09 o 
  -1  10   1       32.57       44.38      5.33 o 
   0  10   1      226.63      212.52      7.65 o 
   1  10   1     1419.73     1454.29     31.25 o 
   2  10   1        5.07        3.30      6.34 o 
   3  10   1       13.43       19.62      8.79 o 
   4  10   1      405.81      403.48     38.26 o 
   5  10   1       76.23       87.86     19.87 o 
   6  10   1        8.41      -16.11     16.11 o 
   7  10   1       82.61       64.44     22.23 o 
  -2  11   1      115.68      113.41      7.84 o 
  -1  11   1      281.25      304.36     12.48 o 
   0  11   1      657.36      639.68     14.16 o 
   1  11   1       14.19       10.78      4.87 o 
   2  11   1      222.85      204.87     20.66 o 
   3  11   1      397.67      396.12     22.74 o 
   4  11   1       10.17        7.68     17.82 o 
   5  11   1       54.34       46.46     21.52 o 
   6  11   1      194.28      152.72     27.29 o 
  -1  12   1      384.81      397.07     13.26 o 
   0  12   1        5.97       11.28      5.15 o 
   1  12   1      171.86      181.03      8.93 o 
   2  12   1        7.89        4.70     12.24 o 
   3  12   1        0.32       -1.41     10.72 o 
   4  12   1       13.66       15.36     15.47 o 
   5  12   1      115.86      128.85     27.99 o 
  -5 -12   2       19.52        9.70     22.37 o 
  -4 -12   2      224.03      253.76     33.17 o 
  -3 -12   2       42.25       59.97     12.52 o 
  -2 -12   2       30.78       24.54      9.40 o 
  -1 -12   2      401.94      428.38     17.20 o 
   0 -12   2       89.17      101.86      7.45 o 
   1 -12   2      335.81      319.24     10.49 o 
  -6 -11   2        9.77        1.63     20.09 o 
  -5 -11   2       65.01       77.52     23.09 o 
  -4 -11   2        2.31       -4.39     17.55 o 
  -3 -11   2        6.58        0.71      7.67 o 
  -2 -11   2      990.64     1009.37     33.05 o 
  -1 -11   2       52.38       60.12      6.31 o 
   0 -11   2      235.18      258.04      8.70 o 
   1 -11   2      216.71      216.29     13.68 o 
   2 -11   2       17.94       18.87      6.28 o 
  -7 -10   2       61.85       31.40     19.55 o 
  -6 -10   2        5.52       15.56     16.77 o 
  -5 -10   2      491.11      535.53     42.01 o 
  -4 -10   2        9.05        8.19     10.02 o 
  -3 -10   2      822.08      854.38     32.81 o 
  -2 -10   2        3.71        9.87      7.00 o 
  -1 -10   2      457.13      487.83     13.46 o 
   0 -10   2      544.79      543.80     16.60 o 
   1 -10   2       15.47        9.88      6.11 o 
   2 -10   2        8.12        9.22      5.88 o 
   3 -10   2       20.59       26.30      6.30 o 
   4 -10   2       38.09       26.16      9.25 o 
  -8  -9   2        6.57        1.23     15.42 o 
  -7  -9   2       33.52       14.07     15.64 o 
  -6  -9   2      187.38      206.92     22.76 o 
  -5  -9   2      399.57      388.81     23.18 o 
  -4  -9   2     2656.13     2655.01     86.53 o 
  -3  -9   2      247.47      255.23     18.00 o 
  -2  -9   2      528.29      540.45     20.31 o 
  -1  -9   2      132.75      143.73      6.25 o 
   0  -9   2       23.89       24.76      4.08 o 
   1  -9   2       13.63        9.36      4.47 o 
   2  -9   2      161.10      152.68      7.10 o 
   3  -9   2       91.45      105.08      7.37 o 
   4  -9   2      168.92      157.83     15.54 o 
  -8  -8   2        5.92      -12.97     12.97 o 
  -7  -8   2        0.84       -2.03     12.22 o 
  -6  -8   2       88.99      102.37     15.46 o 
  -5  -8   2      880.39      856.37     33.65 o 
  -4  -8   2      104.14       98.16     10.66 o 
  -3  -8   2      758.04      738.18     30.03 o 
  -2  -8   2      175.39      199.09     10.66 o 
  -1  -8   2       43.89       49.43      3.60 o 
   0  -8   2       54.50       64.85      4.00 o 
   1  -8   2      509.89      502.44     12.08 o 
   2  -8   2       90.60      100.38      9.17 o 
   3  -8   2      235.12      244.69     10.60 o 
   4  -8   2      427.73      424.63     17.49 o 
   5  -8   2       41.49       27.59     16.06 o 
  -7  -7   2       58.66       52.72     11.35 o 
  -6  -7   2      510.62      492.12     23.83 o 
  -5  -7   2       28.54       35.39     11.37 o 
  -4  -7   2      155.01      123.06     10.42 o 
  -3  -7   2      611.30      693.72     35.73 o 
  -2  -7   2       19.64       24.52      5.44 o 
  -1  -7   2      196.70      207.67      7.13 o 
   0  -7   2      591.30      562.77     11.57 o 
   1  -7   2       40.08       47.76      4.20 o 
   2  -7   2      691.57      703.71     15.95 o 
   3  -7   2      403.80      407.75     11.30 o 
   4  -7   2      287.34      285.99     12.69 o 
   5  -7   2      279.00      312.96     19.63 o 
   6  -7   2        2.00      -14.03     17.78 o 
  -7  -6   2      478.78      468.59     34.36 o 
  -6  -6   2       94.03       63.06     14.63 o 
  -5  -6   2     1276.49     1217.16     41.44 o 
  -4  -6   2      669.43      735.12     27.97 o 
  -2  -6   2      914.42      955.45     21.10 o 
  -1  -6   2     1495.36     1496.23     22.61 o 
   0  -6   2      446.57      495.87     10.03 o 
   1  -6   2     1989.48     2156.54     34.55 o 
   2  -6   2      209.88      201.36      6.48 o 
   3  -6   2        6.09       14.25      3.78 o 
   4  -6   2      276.43      257.10     15.47 o 
   5  -6   2       71.79       76.23     12.39 o 
   6  -6   2      338.48      330.81     20.28 o 
   7  -6   2        6.94      -22.23     22.23 o 
  -7  -5   2       11.78       11.73     10.24 o 
  -6  -5   2     1630.00     1610.75     54.78 o 
  -5  -5   2      120.05      110.14     11.12 o 
  -4  -5   2      279.06      249.86     14.15 o 
  -3  -5   2     1432.96     1546.85    107.11 o 
  -2  -5   2     2254.07     2388.37     86.92 o 
  -1  -5   2      970.21     1045.56     19.77 o 
   0  -5   2     3947.44     4073.82     60.60 o 
   1  -5   2      173.24      154.39      5.34 o 
   2  -5   2     1413.59     1681.14     32.50 o 
   3  -5   2     3610.30     3855.68     62.06 o 
   4  -5   2       38.92       51.39      9.04 o 
   5  -5   2       25.04       22.97      9.87 o 
   6  -5   2       94.76       84.29     12.70 o 
   7  -5   2      140.03      152.71     25.20 o 
  -8  -4   2        0.49        0.19     11.14 o 
  -7  -4   2      812.17      821.18     34.29 o 
  -6  -4   2      390.96      369.78     21.04 o 
  -5  -4   2       17.15       20.08      8.05 o 
  -4  -4   2      431.68      443.77     19.58 o 
  -3  -4   2      729.86      730.99     26.38 o 
  -2  -4   2      424.16      248.24     15.35 o 
  -1  -4   2     5101.43     5434.19     93.72 o 
   0  -4   2     1207.39     1328.50     24.30 o 
   1  -4   2     4153.69     4596.44     69.54 o 
   2  -4   2     2368.11     2590.72     39.25 o 
   3  -4   2      595.76      648.82     11.99 o 
   4  -4   2      388.14      411.54     14.75 o 
   5  -4   2      437.78      468.20     23.86 o 
   6  -4   2      435.15      493.29     28.46 o 
   7  -4   2      110.32      112.82     17.52 o 
   8  -4   2      116.13      132.74     20.48 o 
  -8  -3   2      561.34      573.90     42.88 o 
  -7  -3   2       55.36       51.23     11.25 o 
  -6  -3   2        9.88       17.58      8.49 o 
  -5  -3   2      618.60      617.19     25.46 o 
  -4  -3   2      842.26      896.63     31.59 o 
  -3  -3   2      536.91      655.75     23.69 o 
  -2  -3   2     1178.60     1006.75     32.28 o 
  -1  -3   2     1436.29     1641.87    135.91 o 
   0  -3   2     2762.51     2885.81     46.71 o 
   1  -3   2     3761.52     4356.28     68.35 o 
   2  -3   2      104.61      106.16      7.32 o 
   3  -3   2        4.99        5.30      2.68 o 
   4  -3   2       77.45       77.85      6.58 o 
   5  -3   2     1218.98     1361.87     49.06 o 
   6  -3   2       78.29      102.76     13.71 o 
   7  -3   2      369.49      362.24     24.08 o 
   8  -3   2       42.26       23.54     15.09 o 
  -9  -2   2      163.53      160.86     15.30 o 
  -8  -2   2       33.96       22.99      9.32 o 
  -7  -2   2      142.38      107.59     18.99 o 
  -6  -2   2      278.62      301.91     26.38 o 
  -5  -2   2      907.73      994.40     50.12 o 
  -4  -2   2       12.74       16.92      8.02 o 
  -3  -2   2      797.84      761.03     26.34 o 
  -2  -2   2      406.44      398.42     17.41 o 
  -1  -2   2     2086.46     1947.48     82.64 o 
   0  -2   2    24627.05    27410.79    469.87 o 
   1  -2   2     2156.56     2393.05     51.63 o 
   2  -2   2      289.23      265.05      7.66 o 
   3  -2   2     2047.49     2324.29     49.95 o 
   4  -2   2     1078.31     1147.59     56.42 o 
   5  -2   2      429.54      540.96     24.52 o 
   6  -2   2     1582.02     1746.40     60.10 o 
   7  -2   2       62.22       63.41     13.32 o 
   8  -2   2      178.96      192.17     19.64 o 
  -9  -1   2        2.14        6.12     14.01 o 
  -8  -1   2       56.88       44.00     16.27 o 
  -7  -1   2       57.72       53.99     17.47 o 
  -6  -1   2      189.74      213.86     13.97 o 
  -5  -1   2      633.79      690.82     38.62 o 
  -4  -1   2     2437.63     2621.91    114.05 o 
  -3  -1   2     1407.15     1566.24     47.75 o 
  -2  -1   2     2450.11     2326.24    166.87 o 
  -1  -1   2     3789.90     3619.42    108.36 o 
   0  -1   2        5.71       -1.06      1.06 o 
   1  -1   2      841.54      914.88     16.78 o 
   3  -1   2      323.74      477.30     16.71 o 
   4  -1   2      712.55      858.12     28.43 o 
   5  -1   2     2015.48     2247.72     74.67 o 
   6  -1   2       33.70       31.06      8.84 o 
   7  -1   2      419.64      488.03     27.47 o 
   8  -1   2      134.82      167.79     20.26 o 
   9  -1   2      229.53      242.79     30.08 o 
  -9   0   2      120.41      145.93     17.45 o 
  -8   0   2        7.75       11.36     11.64 o 
  -7   0   2       97.54       95.90     11.86 o 
  -6   0   2       17.06       22.58      9.43 o 
  -5   0   2      444.33      500.08     16.95 o 
  -4   0   2       82.35       93.17      5.52 o 
  -3   0   2     4721.83     5399.07    113.30 o 
  -2   0   2      856.12      951.50     49.99 o 
  -1   0   2     1417.56     1373.10     42.10 o 
   0   0   2       18.35       19.77      1.31 o 
   1   0   2     2078.30     2302.41     60.21 o 
   2   0   2       20.98       21.11      2.87 o 
   3   0   2       15.16       13.74     11.41 o 
   4   0   2     1954.40     2260.24     57.53 o 
   5   0   2       65.19       78.65      7.73 o 
   6   0   2     1522.75     1690.34     56.07 o 
   7   0   2       52.81       40.42     10.04 o 
   8   0   2       46.36       84.44     16.73 o 
   9   0   2        4.44        9.76     20.05 o 
  -8   1   2        3.35        0.45     12.55 o 
  -7   1   2       53.14       72.45     12.71 o 
  -6   1   2      698.87      756.57     24.57 o 
  -5   1   2      126.90      133.77     10.96 o 
  -4   1   2     1391.72     1497.51     39.37 o 
  -3   1   2     1261.56     1396.39     36.09 o 
  -1   1   2      246.27      229.86      7.76 o 
   0   1   2     1332.16     1368.62     42.12 o 
   2   1   2     3360.08     3909.30    116.47 o 
   3   1   2     7441.08     9502.45    232.17 o 
   4   1   2        1.42       -1.70      2.63 o 
   5   1   2     1886.67     2207.89     65.53 o 
   6   1   2       18.72       13.24     10.39 o 
   7   1   2       83.16       98.02     10.47 o 
   8   1   2       84.98       96.57     16.09 o 
   9   1   2       23.60        4.28     16.43 o 
  -8   2   2       90.61      100.19     16.58 o 
  -7   2   2      181.92      169.61     16.58 o 
  -6   2   2        7.30        3.77      7.63 o 
  -5   2   2      943.42     1020.03     30.07 o 
  -4   2   2      435.72      488.60     20.78 o 
  -3   2   2      643.85      750.25     26.37 o 
  -2   2   2      173.27      158.17      5.19 o 
  -1   2   2     2070.43     2177.06     46.90 o 
   0   2   2        4.09        5.20      1.35 o 
   1   2   2     2156.64     2234.39     67.26 o 
   2   2   2     5206.18     5789.08    139.37 o 
   3   2   2       15.01        4.90      2.79 o 
   4   2   2     2449.69     1140.42     51.20 o 
   5   2   2       19.28       33.83      9.20 o 
   6   2   2      362.34      424.74     18.54 o 
   7   2   2      416.71      424.37     22.09 o 
   8   2   2      231.67      251.93     22.86 o 
   9   2   2        9.65       -6.40     13.92 o 
  -8   3   2       55.03       36.37     15.98 o 
  -7   3   2       16.15        6.84     12.95 o 
  -6   3   2      370.42      380.57     18.80 o 
  -5   3   2       24.28       17.27      6.86 o 
  -4   3   2       19.10       13.94      4.31 o 
  -3   3   2      657.21      621.21     31.99 o 
  -2   3   2     1937.05     2164.38     45.62 o 
  -1   3   2     1043.78     1128.80     21.59 o 
   0   3   2     2542.35     2742.51     39.01 o 
   1   3   2     2119.29     2263.20     38.34 o 
   2   3   2      350.98      309.09     38.63 o 
   3   3   2     7442.11     8306.45    174.10 o 
   4   3   2       74.98       62.68      8.58 o 
   5   3   2      329.58      356.09     16.57 o 
   6   3   2     1352.39     1636.66     75.67 o 
   9   3   2      302.46      281.72     24.38 o 
  -7   4   2      403.09      435.29     29.36 o 
  -6   4   2      178.38      151.68     16.98 o 
  -5   4   2       24.90       12.04      6.88 o 
  -4   4   2      585.15      609.07     26.04 o 
  -3   4   2       26.22       21.54      3.44 o 
  -2   4   2      151.99      150.34      6.89 o 
  -1   4   2     6599.66     7367.45    108.08 o 
   0   4   2     1643.74     1764.82     23.55 o 
   1   4   2      433.93      423.54      7.99 o 
   2   4   2     2798.30     2831.59     89.19 o 
   3   4   2      879.44     1032.50     52.26 o 
   4   4   2      850.06      881.75     23.84 o 
   5   4   2     3567.34     3852.84     94.80 o 
   6   4   2      116.38      114.14     14.75 o 
  -7   5   2        1.08        4.09     14.82 o 
  -6   5   2      201.76      221.55     20.25 o 
  -5   5   2      360.43      390.30     16.49 o 
  -4   5   2       37.79       29.84      7.40 o 
  -3   5   2      513.41      525.55     16.03 o 
  -2   5   2     1008.98     1029.67     19.24 o 
  -1   5   2      174.60      143.66      4.83 o 
   0   5   2      671.49      677.20     10.47 o 
   1   5   2     2648.82     2846.20     41.05 o 
   2   5   2      115.76      122.96      5.18 o 
   3   5   2      225.34      106.68     10.13 o 
   4   5   2     1396.74     1491.91     47.68 o 
   5   5   2     1050.48     1093.05     36.44 o 
  -6   6   2        2.56      -12.32     12.32 o 
  -5   6   2        1.84       -3.43      8.54 o 
  -4   6   2       29.43       22.70      8.08 o 
  -3   6   2      282.69      280.71     10.35 o 
  -2   6   2      431.19      462.03     10.30 o 
  -1   6   2      568.23      561.77     11.95 o 
   0   6   2     2178.01     2224.35     34.51 o 
   1   6   2      145.74      155.30      4.77 o 
   2   6   2     1387.69     1459.36     30.69 o 
   3   6   2      489.79      492.12     26.77 o 
   4   6   2     1543.03     1603.13     51.83 o 
   5   6   2      177.70      177.70     15.54 o 
   6   6   2     1506.29     1641.80     76.92 o 
   7   6   2       18.45       21.99      9.87 o 
  -6   7   2       11.55      -13.08     13.08 o 
  -5   7   2        9.21        3.38      9.61 o 
  -4   7   2      294.33      322.89     18.72 o 
  -3   7   2      151.84      150.91      8.53 o 
  -2   7   2      216.25      222.00      7.28 o 
  -1   7   2      342.49      356.06      9.52 o 
   0   7   2       17.52       17.97      2.83 o 
   1   7   2      660.94      686.51     12.62 o 
   2   7   2      145.92      160.35      6.77 o 
   3   7   2      171.35      154.94      8.96 o 
   4   7   2       28.14       26.62     10.70 o 
   5   7   2     1550.43     1739.35     83.36 o 
   6   7   2       23.38       25.07     11.48 o 
   7   7   2      810.65      996.93     51.85 o 
   8   7   2      218.94      253.80     23.13 o 
  -5   8   2      185.93      130.03     20.21 o 
  -4   8   2        0.47       -0.23      6.86 o 
  -3   8   2      455.90      486.93     30.29 o 
  -2   8   2      175.32      156.22      9.77 o 
  -1   8   2      121.37      107.17      5.26 o 
   0   8   2      369.71      360.94      8.59 o 
   1   8   2      622.02      631.30     13.17 o 
   2   8   2      293.86      285.01     10.48 o 
   3   8   2       47.06       27.12      6.10 o 
   4   8   2     1433.47     1512.72     76.23 o 
   5   8   2       58.29       35.11     12.91 o 
   6   8   2      801.65      925.61     52.32 o 
   7   8   2      586.24      640.23     40.66 o 
   8   8   2       43.94       39.80     14.63 o 
  -4   9   2      389.19      401.10     22.29 o 
  -3   9   2       15.77        6.16      7.15 o 
  -2   9   2       86.87      100.74      6.46 o 
  -1   9   2      184.37      187.91      6.98 o 
   0   9   2       20.67       24.65      4.12 o 
   1   9   2        7.45        5.06      3.30 o 
   2   9   2      764.54      740.40     19.43 o 
   3   9   2     1418.64     1411.66     49.45 o 
   4   9   2       49.09       44.15     14.85 o 
   5   9   2      219.56      191.93     22.08 o 
   6   9   2      196.57      197.80     23.36 o 
   7   9   2      139.51      128.65     20.55 o 
   8   9   2      108.75       98.35     19.35 o 
  -3  10   2      208.11      227.03     11.21 o 
  -2  10   2        2.88        8.67      5.43 o 
  -1  10   2        2.84       -4.48      4.48 o 
   0  10   2      137.69      134.63      6.47 o 
   1  10   2       39.65       34.54      4.94 o 
   2  10   2       89.25      102.24      9.35 o 
   3  10   2       37.14       26.01      8.97 o 
   4  10   2      393.63      423.80     38.78 o 
   5  10   2       64.24       87.88     20.17 o 
   6  10   2       41.54       44.86     19.27 o 
   7  10   2      154.52      150.54     24.03 o 
  -2  11   2       96.67       98.51      9.33 o 
  -1  11   2       89.79      108.99      6.90 o 
   0  11   2       70.84       82.72      6.06 o 
   1  11   2      520.10      545.24     21.90 o 
   2  11   2        6.13        5.31      9.07 o 
   3  11   2      562.18      590.65     45.14 o 
   4  11   2       35.53       55.20     20.10 o 
   5  11   2       31.22       32.31     20.44 o 
   6  11   2      235.95      209.86     29.39 o 
  -1  12   2      235.43      262.45     12.27 o 
   0  12   2      115.60      111.57      6.86 o 
   1  12   2       45.51       50.65      9.33 o 
   2  12   2      401.41      418.85     31.23 o 
   3  12   2        2.61       -6.61     10.65 o 
   4  12   2      170.07      155.92     15.76 o 
   5  12   2      340.52      381.78     40.05 o 
  -5 -12   3      177.20      212.79     32.36 o 
  -4 -12   3       26.74       33.26     23.26 o 
  -3 -12   3       23.26       30.27     13.31 o 
  -2 -12   3      115.71      111.87     17.04 o 
  -1 -12   3       40.42       45.54      8.24 o 
   0 -12   3      429.40      458.61     19.61 o 
   1 -12   3        1.57        3.04      6.26 o 
  -6 -11   3      158.98      151.93     26.68 o 
  -5 -11   3      198.58      237.37     30.10 o 
  -4 -11   3        4.77       -2.54     12.36 o 
  -3 -11   3      194.21      222.51     14.25 o 
  -2 -11   3      519.95      542.34     22.72 o 
  -1 -11   3      195.51      211.68      9.34 o 
   0 -11   3      139.15      131.27      6.53 o 
   1 -11   3      435.02      426.03     11.92 o 
   2 -11   3       10.13       18.97      7.51 o 
  -7 -10   3      228.33      199.61     26.34 o 
  -6 -10   3      393.93      380.72     37.64 o 
  -5 -10   3       34.96       33.65     11.54 o 
  -4 -10   3       55.69       65.16     23.64 o 
  -3 -10   3      570.58      586.22     22.51 o 
  -2 -10   3      211.65      245.82     14.01 o 
  -1 -10   3        2.11       -0.83      4.39 o 
   0 -10   3      273.29      276.87     10.39 o 
   1 -10   3       40.66       41.70      5.70 o 
   2 -10   3      121.97      114.90      7.84 o 
   3 -10   3       73.29       71.40      7.30 o 
  -8  -9   3        2.77      -15.11     15.11 o 
  -7  -9   3      454.05      476.25     37.28 o 
  -6  -9   3       58.57       65.30     16.34 o 
  -5  -9   3       53.86       53.93     10.89 o 
  -4  -9   3      256.62      241.50     17.03 o 
  -3  -9   3      145.99      166.04     10.42 o 
  -2  -9   3      145.23      157.15     10.52 o 
  -1  -9   3     1291.25     1220.01     24.96 o 
   0  -9   3       39.87       44.98      4.38 o 
   1  -9   3      215.57      225.81      8.06 o 
   2  -9   3        5.23        5.04      4.58 o 
   3  -9   3        0.58        3.30      5.49 o 
   4  -9   3       22.34       16.73      7.59 o 
  -8  -8   3      545.63      515.35     34.56 o 
  -7  -8   3        5.82        1.46     11.66 o 
  -6  -8   3       59.43       49.21     10.07 o 
  -5  -8   3      480.37      450.04     23.18 o 
  -4  -8   3      303.38      322.13     20.94 o 
  -3  -8   3      155.21      153.36     21.87 o 
  -2  -8   3      943.23      946.26     29.94 o 
  -1  -8   3       33.47       29.43      3.80 o 
   0  -8   3      552.15      558.66     12.67 o 
   1  -8   3        8.02        7.64      3.94 o 
   2  -8   3       58.41       64.67      5.19 o 
   3  -8   3       52.99       50.90      6.21 o 
   4  -8   3      250.17      233.64     12.32 o 
   5  -8   3      229.08      232.44     22.37 o 
  -7  -7   3       40.43       41.73     15.57 o 
  -6  -7   3      276.81      254.30     30.82 o 
  -5  -7   3      385.38      402.37     20.62 o 
  -4  -7   3      242.76      247.64     26.49 o 
  -3  -7   3     1695.57     1720.83     57.35 o 
  -2  -7   3       74.23       89.47      7.32 o 
  -1  -7   3     1261.94     1308.39     20.45 o 
   0  -7   3        9.24       10.05      3.08 o 
   1  -7   3      550.58      585.90     12.88 o 
   2  -7   3       92.27      106.91      6.55 o 
   3  -7   3     1948.69     2044.50     43.56 o 
   4  -7   3        7.20        4.06      6.25 o 
   5  -7   3      100.71       88.36     14.20 o 
   6  -7   3      144.41      166.44     17.69 o 
  -7  -6   3      100.31       76.47     17.13 o 
  -6  -6   3      429.17      482.97     33.57 o 
  -5  -6   3     1269.65     1251.53     42.81 o 
  -4  -6   3     2220.39     2273.11     72.60 o 
  -3  -6   3       79.40      108.90     14.57 o 
  -2  -6   3     1269.99     1293.23     27.81 o 
  -1  -6   3      169.19      176.43      5.04 o 
   0  -6   3       10.57        7.85      2.34 o 
   1  -6   3      201.75      204.46      6.02 o 
   2  -6   3     1955.15     2083.62     32.95 o 
   3  -6   3       77.83       71.89      4.86 o 
   4  -6   3      534.55      531.11     17.71 o 
   5  -6   3      145.81      151.75     14.47 o 
   6  -6   3      171.25      180.07     16.90 o 
   7  -6   3       65.49       89.26     20.52 o 
  -8  -5   3      606.99      577.11     46.74 o 
  -7  -5   3      373.79      388.04     23.76 o 
  -6  -5   3     1062.40     1056.01     39.81 o 
  -5  -5   3      490.09      570.63     30.09 o 
  -4  -5   3      241.53      210.20     16.31 o 
  -3  -5   3     1372.80     1336.56     44.10 o 
  -2  -5   3      261.86      277.73     13.02 o 
  -1  -5   3       50.11       47.21      3.13 o 
   0  -5   3      224.94      230.85      6.68 o 
   1  -5   3     1072.39     1122.38     19.65 o 
   2  -5   3      152.05      157.09      7.60 o 
   3  -5   3      347.54      343.34      9.16 o 
   4  -5   3       29.71       29.88      4.82 o 
   5  -5   3      349.65      382.15     20.50 o 
   6  -5   3        9.21       19.74     11.43 o 
   7  -5   3       46.03       23.37     25.14 o 
  -8  -4   3        8.70       21.66     20.49 o 
  -7  -4   3      655.67      663.23     30.44 o 
  -6  -4   3      492.53      534.46     26.08 o 
  -5  -4   3      362.94      344.55     19.53 o 
  -4  -4   3     1024.71     1041.57     34.23 o 
  -3  -4   3     1435.53     1340.34     35.21 o 
  -1  -4   3     1379.70     1561.46     28.07 o 
   0  -4   3     2231.26     2300.49     35.30 o 
   1  -4   3       27.29       28.93      2.47 o 
   2  -4   3     1742.33     1754.03     27.39 o 
   3  -4   3     1121.11     1163.67     20.46 o 
   4  -4   3      143.71      146.94     10.60 o 
   5  -4   3      222.31      232.74     16.32 o 
   6  -4   3       67.29       45.00     13.43 o 
   7  -4   3       18.63       26.47     14.92 o 
   8  -4   3       90.87       94.20     18.77 o 
  -9  -3   3      298.04      251.10     21.65 o 
  -8  -3   3      131.45      120.18     23.28 o 
  -7  -3   3      696.00      755.83     32.81 o 
  -6  -3   3      584.67      573.37     26.12 o 
  -5  -3   3      838.70      861.29     32.48 o 
  -4  -3   3      181.17      188.07     13.25 o 
  -3  -3   3      398.17      427.36     11.49 o 
  -2  -3   3     2472.04     2459.27    109.99 o 
  -1  -3   3     1234.20     1215.69     49.18 o 
   0  -3   3       40.70       38.72      2.52 o 
   1  -3   3     2113.34     2180.93     31.05 o 
   2  -3   3      294.16      292.86      7.83 o 
   3  -3   3     1403.31     1534.51     30.53 o 
   4  -3   3      729.76      782.47     24.56 o 
   5  -3   3      139.55      116.70     14.62 o 
   6  -3   3       28.91       24.26     14.50 o 
   7  -3   3      191.35      199.06     19.20 o 
   8  -3   3      220.42      230.91     22.30 o 
  -9  -2   3      145.70      121.48     14.25 o 
  -8  -2   3      514.14      507.77     41.95 o 
  -7  -2   3      415.20      428.88     34.81 o 
  -6  -2   3     1316.61     1419.59     70.40 o 
  -5  -2   3      190.14      199.13     19.62 o 
  -4  -2   3       92.28      107.55      9.52 o 
  -3  -2   3     2070.57     2263.63     69.69 o 
  -2  -2   3     6524.18     6976.70    208.38 o 
   0  -2   3    11020.18    11459.09    197.36 o 
   1  -2   3      275.56      331.92     11.06 o 
   2  -2   3     2201.02     2510.20     43.99 o 
   3  -2   3     1060.93     1153.27     26.20 o 
   4  -2   3       16.80       20.58      3.73 o 
   5  -2   3       32.09       26.12      8.19 o 
   6  -2   3      559.86      613.38     28.73 o 
   7  -2   3      224.04      286.11     20.10 o 
   8  -2   3      154.79      155.17     18.56 o 
  -9  -1   3      133.20      116.52     15.55 o 
  -8  -1   3      180.93      171.90     15.00 o 
  -7  -1   3     1345.48     1319.69     46.38 o 
  -6  -1   3      170.72      162.57     28.18 o 
  -5  -1   3        6.47        7.06      3.44 o 
  -4  -1   3      736.01      786.57     36.33 o 
  -3  -1   3     2020.49     2168.58     65.28 o 
   0  -1   3     1132.02     1187.58     24.01 o 
   1  -1   3     1786.64     1912.55     35.54 o 
   2  -1   3     1255.83     1426.46     43.93 o 
   3  -1   3       12.44       16.17      4.38 o 
   4  -1   3      109.48      126.15      9.73 o 
   5  -1   3     1124.10     1242.76     42.83 o 
   6  -1   3      533.54      673.60     28.88 o 
   7  -1   3      269.80      312.57     20.86 o 
   8  -1   3      375.03      450.47     28.45 o 
   9  -1   3       70.19       61.01     23.45 o 
  -9   0   3       60.54       73.16     15.55 o 
  -8   0   3      338.25      317.69     22.51 o 
  -7   0   3        7.64       -0.58      8.89 o 
  -6   0   3        1.56        0.33      5.95 o 
  -5   0   3      546.52      591.70     19.27 o 
  -4   0   3      967.34     1009.58     25.07 o 
  -3   0   3      158.25      156.36      6.42 o 
  -1   0   3     4866.94     2927.29    133.90 o 
   0   0   3     8136.45     7688.74    122.93 o 
   1   0   3      637.20      620.51     12.50 o 
   3   0   3      282.06      206.90     26.39 o 
   4   0   3     1220.79     1327.54     43.19 o 
   5   0   3      796.66      963.24     34.17 o 
   6   0   3      624.03      665.11     27.89 o 
   7   0   3      439.74      523.47     25.45 o 
   8   0   3        6.04       21.50     15.71 o 
   9   0   3       10.56       -5.76     19.06 o 
  -8   1   3       33.60       21.34     17.12 o 
  -7   1   3      116.96       89.49     13.09 o 
  -6   1   3      295.16      300.92     15.31 o 
  -5   1   3      332.69      358.81     15.29 o 
  -4   1   3      148.99      155.13     13.33 o 
  -3   1   3     3461.98     3268.70     97.97 o 
  -2   1   3      812.81      795.89     27.12 o 
  -1   1   3      819.50      790.22     17.25 o 
   0   1   3      188.25      199.95      6.53 o 
   1   1   3     2604.83     3025.09     55.81 o 
   2   1   3      509.48      572.49     25.26 o 
   3   1   3      713.15      795.62     26.12 o 
   4   1   3      267.50      295.13     10.73 o 
   5   1   3      907.51     1016.46     34.62 o 
   6   1   3      751.12      903.23     33.02 o 
   7   1   3        4.46        8.98      7.90 o 
   8   1   3      197.78      222.58     21.44 o 
   9   1   3       43.07       33.05     17.86 o 
  -8   2   3       22.29       21.20     13.97 o 
  -7   2   3       51.42       39.48     12.58 o 
  -6   2   3      114.18      111.68     10.13 o 
  -5   2   3      518.64      544.24     20.00 o 
  -3   2   3      131.57      132.27     10.40 o 
  -2   2   3     3119.78     3157.44     57.75 o 
  -1   2   3     1923.61     1980.16     43.04 o 
   0   2   3      134.88      129.12      4.44 o 
   1   2   3     1803.53     1990.15     42.35 o 
   3   2   3      197.39      181.74     10.54 o 
   4   2   3     1275.45     1562.12     40.08 o 
   5   2   3     2224.15     2609.30     66.08 o 
   6   2   3       53.00       72.11      8.11 o 
   7   2   3       15.18       19.56      9.81 o 
   8   2   3       57.29       50.03     12.91 o 
   9   2   3       45.56       63.73     16.72 o 
  -8   3   3        5.27        0.00     14.76 o 
  -7   3   3      309.50      311.11     22.31 o 
  -6   3   3      232.21      228.71     16.56 o 
  -5   3   3      408.89      454.93     19.51 o 
  -4   3   3       95.18       81.59      8.43 o 
  -3   3   3     2566.35     2659.48     58.03 o 
  -2   3   3      218.23      213.11      8.14 o 
  -1   3   3     3166.21     3483.90     62.35 o 
   0   3   3      152.44      158.76      4.07 o 
   2   3   3     1305.56     1385.64     57.93 o 
   3   3   3     4093.27     4563.84    110.53 o 
   4   3   3     1607.61     1701.64     37.26 o 
   5   3   3     1705.98     1968.16     50.24 o 
   6   3   3      537.63      635.78     24.41 o 
   7   3   3      296.07      326.49     23.51 o 
   8   3   3       16.36       11.92     10.85 o 
   9   3   3        9.53        1.85     12.92 o 
  -7   4   3      271.37      230.97     21.41 o 
  -6   4   3      434.04      432.85     20.85 o 
  -5   4   3      208.43      196.95     11.15 o 
  -4   4   3     2112.07     2203.54     50.45 o 
  -3   4   3      138.86      152.23      7.21 o 
  -2   4   3      419.68      442.01     19.66 o 
  -1   4   3       37.27       24.88      2.37 o 
   0   4   3     1754.78     1814.48     24.20 o 
   1   4   3       12.92        8.42      1.74 o 
   2   4   3     8083.79     8526.51    187.89 o 
   3   4   3     2238.93     2305.34     70.41 o 
   4   4   3     1079.20     1111.90     29.48 o 
   5   4   3      215.55      215.62     10.26 o 
   6   4   3      977.42     1053.74     49.97 o 
   7   4   3       86.87      113.97     13.20 o 
   8   4   3      117.22      110.18     14.57 o 
   9   4   3      208.83      236.56     23.22 o 
  -7   5   3      216.73      191.43     25.29 o 
  -6   5   3       79.64       72.64     15.38 o 
  -5   5   3      482.67      504.62     22.27 o 
  -4   5   3       13.33        5.08      6.80 o 
  -3   5   3      426.32      434.32     12.88 o 
  -2   5   3     1041.23     1137.89     24.38 o 
  -1   5   3     2421.96     2594.30     39.71 o 
   0   5   3       68.87       79.32      3.08 o 
   1   5   3     1779.72     1865.75     27.57 o 
   2   5   3      779.33      751.23     16.64 o 
   3   5   3     1221.34     1040.04    137.04 o 
   4   5   3     1214.90     1240.03     40.27 o 
   5   5   3      292.17      296.92     21.00 o 
   6   5   3      171.73      156.30     13.87 o 
   7   5   3      236.07      254.46     19.91 o 
  -6   6   3       53.53       45.20     13.62 o 
  -5   6   3        7.02       -4.05      8.69 o 
  -4   6   3        5.65        5.24      7.53 o 
  -3   6   3      284.21      304.34     11.12 o 
  -2   6   3     2097.40     2098.43     37.28 o 
  -1   6   3        6.26        3.72      2.67 o 
   0   6   3     2061.97     2149.42     33.65 o 
   1   6   3      484.75      507.06      9.52 o 
   2   6   3      598.96      609.25     12.91 o 
   3   6   3     2186.68     2178.67     55.38 o 
   4   6   3       11.02       26.69      8.83 o 
   5   6   3      354.30      354.74     25.87 o 
   6   6   3     1287.54     1366.87     65.92 o 
   7   6   3      459.50      492.02     30.07 o 
   8   6   3      122.42      127.25     15.17 o 
  -6   7   3        9.42      -16.88     22.26 o 
  -5   7   3        4.36        0.78      9.62 o 
  -4   7   3      128.64      124.23     11.53 o 
  -3   7   3      923.37      948.72     22.49 o 
  -2   7   3       10.49        7.44      4.17 o 
  -1   7   3     2355.92     2378.27     35.90 o 
   0   7   3      149.32      155.60      5.17 o 
   1   7   3      301.64      296.28      7.52 o 
   2   7   3     2090.11     2099.13     41.16 o 
   3   7   3      102.27       96.78      6.58 o 
   4   7   3      607.22      661.04     39.37 o 
   5   7   3      697.46      747.75     42.94 o 
   6   7   3       83.38       74.97     13.38 o 
   7   7   3      271.94      349.15     28.15 o 
   8   7   3      442.01      480.63     31.76 o 
   9   7   3        0.80      -12.71     12.71 o 
  -5   8   3      128.54      149.38     16.24 o 
  -4   8   3      196.61      176.22     12.32 o 
  -3   8   3      325.34      319.95     25.64 o 
  -2   8   3      433.41      455.13     17.80 o 
  -1   8   3        5.96        6.22      3.78 o 
   0   8   3      936.23      946.12     15.81 o 
   1   8   3     1563.04     1587.44     24.94 o 
   2   8   3      206.46      189.40      9.95 o 
   3   8   3       22.76       14.89     13.27 o 
   4   8   3      756.26      816.15     48.06 o 
   5   8   3      387.43      407.61     32.16 o 
   6   8   3       19.75       24.13     13.48 o 
   7   8   3      399.41      416.99     33.57 o 
   8   8   3        1.15      -13.08     13.26 o 
  -4   9   3       99.27      105.70     10.34 o 
  -3   9   3      518.74      507.27     17.97 o 
  -2   9   3      309.02      280.35     10.94 o 
  -1   9   3      934.91      970.79     17.59 o 
   0   9   3      488.61      483.15     11.52 o 
   1   9   3       17.98       20.69      3.61 o 
   2   9   3        5.72       -3.70      4.86 o 
   3   9   3      217.78      224.84     15.79 o 
   4   9   3      114.58      109.87     17.85 o 
   5   9   3      339.38      398.06     34.97 o 
   6   9   3     1248.48     1246.16     67.73 o 
   7   9   3        0.33       13.85     16.38 o 
   8   9   3      371.17      412.00     35.62 o 
  -3  10   3        3.50       11.05      8.56 o 
  -2  10   3      710.49      685.72     18.20 o 
  -1  10   3       64.65       61.49      5.40 o 
   0  10   3       14.41       14.53      4.49 o 
   1  10   3       60.45       61.65      4.57 o 
   2  10   3       66.83       74.00      7.59 o 
   3  10   3      282.28      281.97     18.27 o 
   4  10   3      323.09      351.38     32.23 o 
   5  10   3      590.44      655.37     47.41 o 
   6  10   3       65.56       62.20     19.22 o 
   7  10   3      377.69      418.46     39.49 o 
  -2  11   3        2.13       -3.90      7.35 o 
  -1  11   3        1.68        4.24      5.16 o 
   0  11   3        4.43        9.89      4.92 o 
   1  11   3      120.62      121.57      7.63 o 
   2  11   3       90.89       78.68      8.52 o 
   3  11   3      585.51      564.15     35.65 o 
   4  11   3      460.19      466.51     59.24 o 
   5  11   3       94.38      108.15     23.67 o 
   6  11   3      312.37      276.80     32.24 o 
  -1  12   3        6.79       14.93      6.33 o 
   0  12   3       69.01       70.07      6.51 o 
   1  12   3        7.16        6.98      5.76 o 
   2  12   3      561.79      540.27     22.85 o 
   3  12   3      617.41      666.61     90.78 o 
   4  12   3       69.64       73.85     12.99 o 
   5  12   3       93.84       82.38     25.77 o 
  -4 -12   4       42.14       79.44     25.66 o 
  -3 -12   4       40.32       40.14     10.18 o 
  -2 -12   4       15.31       24.79     12.82 o 
  -1 -12   4        9.86       20.15      7.85 o 
   0 -12   4       30.94       29.49      6.62 o 
  -6 -11   4       68.94      103.28     24.76 o 
  -5 -11   4      686.50      702.21     52.16 o 
  -4 -11   4      340.39      360.11     24.38 o 
  -3 -11   4       36.49       22.83      8.54 o 
  -2 -11   4       23.69       39.21      9.03 o 
  -1 -11   4      166.31      190.38      9.85 o 
   0 -11   4       48.48       56.11      5.34 o 
   1 -11   4       94.98      104.31      6.69 o 
   2 -11   4      245.81      244.56     11.43 o 
  -7 -10   4        0.52       11.68     18.23 o 
  -6 -10   4      329.03      391.24     34.36 o 
  -5 -10   4        5.43       -3.71     13.68 o 
  -4 -10   4      184.09      177.61     20.59 o 
  -3 -10   4       93.54      106.75      9.97 o 
  -2 -10   4      118.15      123.94     10.60 o 
  -1 -10   4        9.09        8.24      4.64 o 
   0 -10   4      487.75      477.28     11.60 o 
   1 -10   4      545.88      532.81     14.29 o 
   2 -10   4       74.75       70.49     12.50 o 
   3 -10   4      163.37      163.54      8.99 o 
  -7  -9   4      260.61      241.65     24.42 o 
  -6  -9   4       33.72       28.74     12.92 o 
  -5  -9   4        6.25       -0.51      9.16 o 
  -4  -9   4       28.05       25.38      9.69 o 
  -3  -9   4      287.57      297.45     14.90 o 
  -2  -9   4       22.31       29.10      7.08 o 
  -1  -9   4      476.88      470.50     12.95 o 
   0  -9   4      574.27      596.53     12.84 o 
   1  -9   4      180.05      183.31      7.44 o 
   2  -9   4      382.60      381.32     11.04 o 
   3  -9   4        7.31        6.82      5.61 o 
   4  -9   4        0.36       -9.75     10.96 o 
  -8  -8   4      190.19      199.57     19.72 o 
  -7  -8   4        4.20       10.91     12.47 o 
  -6  -8   4        0.41       -5.78      8.83 o 
  -5  -8   4      281.83      245.96     29.73 o 
  -4  -8   4      470.55      417.73     22.48 o 
  -3  -8   4        1.93        4.19      7.75 o 
  -2  -8   4     1146.37     1145.70     33.35 o 
  -1  -8   4     1394.35     1413.30     24.97 o 
   0  -8   4        4.48       10.52      3.66 o 
   1  -8   4      971.48      978.72     18.93 o 
   2  -8   4       23.85       24.37      4.87 o 
   3  -8   4       10.46        8.29      5.09 o 
   4  -8   4       22.11       10.37      7.02 o 
   5  -8   4       41.25       43.22     17.13 o 
  -7  -7   4        4.15        6.43      8.38 o 
  -6  -7   4      428.36      386.48     21.15 o 
  -5  -7   4       58.23       46.88      8.58 o 
  -4  -7   4        3.55        2.30      8.26 o 
  -3  -7   4     1233.39     1272.46     44.90 o 
  -2  -7   4     1390.77     1418.94     39.20 o 
  -1  -7   4       74.44      100.13      4.68 o 
   0  -7   4     1312.86     1351.42     22.50 o 
   1  -7   4       43.31       50.15      5.38 o 
   2  -7   4      126.03      135.80      6.06 o 
   3  -7   4      772.18      805.49     17.99 o 
   4  -7   4      116.71      107.13      7.84 o 
   5  -7   4        2.10        1.71     11.83 o 
   6  -7   4      544.37      557.54     28.11 o 
  -8  -6   4       61.24       60.43     18.28 o 
  -7  -6   4      277.65      190.25     23.31 o 
  -6  -6   4      302.11      241.37     33.13 o 
  -5  -6   4      142.75      126.48     19.49 o 
  -4  -6   4     1112.37     1039.26     41.42 o 
  -2  -6   4      189.57      180.10     12.91 o 
  -1  -6   4     1811.84     1848.14     30.65 o 
   0  -6   4      227.41      230.06      8.84 o 
   1  -6   4      373.07      398.36      9.96 o 
   2  -6   4      496.25      564.21     11.88 o 
   3  -6   4       23.20       18.31      3.94 o 
   4  -6   4       36.12       34.38      6.24 o 
   5  -6   4     1011.50     1045.77     65.21 o 
   6  -6   4       31.05        7.71     12.75 o 
  -8  -5   4       26.28       28.37     13.57 o 
  -7  -5   4        6.14        4.19     11.07 o 
  -6  -5   4        5.89        4.63      9.58 o 
  -5  -5   4     1934.16     1854.62     49.50 o 
  -4  -5   4      555.75      545.34     22.13 o 
  -2  -5   4       61.27       54.38      4.48 o 
  -1  -5   4      216.58      248.03      6.48 o 
   0  -5   4      878.62      904.95     15.27 o 
   1  -5   4      592.26      647.98     12.87 o 
   2  -5   4      546.17      589.49     14.02 o 
   3  -5   4       12.25       13.08      3.48 o 
   4  -5   4      614.94      636.31     23.24 o 
   5  -5   4      107.48      108.10     10.47 o 
   6  -5   4      132.96      136.33     17.43 o 
   7  -5   4        2.33      -11.30     14.79 o 
  -9  -4   4       46.12       40.31     15.56 o 
  -8  -4   4        2.40        1.14     15.05 o 
  -7  -4   4      177.82      158.25     45.10 o 
  -6  -4   4      652.19      709.03     53.29 o 
  -5  -4   4      227.79      225.75     20.94 o 
  -4  -4   4     1057.52      989.81     30.36 o 
  -3  -4   4      156.46      114.43      6.26 o 
  -2  -4   4      160.21      126.64     10.07 o 
  -1  -4   4       89.89      123.17      4.45 o 
   0  -4   4     1191.41     1223.95     20.69 o 
   1  -4   4     1569.99     1734.29     26.87 o 
   2  -4   4      220.87      218.97      6.88 o 
   3  -4   4     1882.85     2010.55     33.41 o 
   4  -4   4       30.18       22.93      7.51 o 
   5  -4   4      679.85      751.82     38.33 o 
   6  -4   4      312.77      341.69     45.64 o 
   7  -4   4        0.35      -11.64     13.90 o 
  -9  -3   4        8.24       -0.13     13.39 o 
  -8  -3   4        1.89       17.26     12.08 o 
  -7  -3   4      531.28      559.91     49.38 o 
  -6  -3   4       49.76       69.98     11.20 o 
  -5  -3   4     1371.66     1434.32     69.83 o 
  -4  -3   4      602.57      546.83     17.37 o 
  -3  -3   4       42.07       39.10      5.70 o 
  -2  -3   4      555.15      488.79     18.38 o 
  -1  -3   4     2139.46     2216.82     44.07 o 
   0  -3   4      386.66      215.55     20.39 o 
   1  -3   4      839.33      798.84     13.32 o 
   2  -3   4     3566.13     3763.36     56.07 o 
   3  -3   4      420.45      553.48     12.94 o 
   4  -3   4     1448.47     1543.91     42.49 o 
   5  -3   4      322.04      359.36     17.30 o 
   6  -3   4       27.37       28.55     11.36 o 
   7  -3   4      113.33       94.50     15.96 o 
   8  -3   4       61.82       58.49     16.19 o 
  -9  -2   4      228.05      215.23     17.21 o 
  -8  -2   4      267.06      236.62     18.92 o 
  -7  -2   4        5.96        8.71      6.44 o 
  -6  -2   4      311.06      334.04     29.77 o 
  -5  -2   4       40.39       34.24      8.48 o 
  -4  -2   4       88.38       77.60     13.70 o 
  -3  -2   4     2328.02     2290.25     50.12 o 
  -2  -2   4       14.09       21.10      3.56 o 
   0  -2   4     4062.27     4175.33     72.29 o 
   1  -2   4     3743.58     3799.79     65.06 o 
   2  -2   4       97.45      112.12      4.78 o 
   3  -2   4     1027.57      945.60     21.32 o 
   4  -2   4      376.25      404.90     15.23 o 
   5  -2   4       96.27      125.11     11.99 o 
   6  -2   4      582.13      570.75     27.44 o 
   7  -2   4       23.95       40.81     13.16 o 
   8  -2   4        8.19       22.79     14.49 o 
  -9  -1   4      105.39      107.04     16.68 o 
  -8  -1   4        1.85        8.11     10.29 o 
  -7  -1   4      469.27      452.97     59.24 o 
  -6  -1   4      407.58      397.42     26.44 o 
  -5  -1   4       14.41        9.60      4.59 o 
  -4  -1   4      984.66      993.19     23.53 o 
  -3  -1   4      573.00      514.24     13.32 o 
  -1  -1   4     2442.38     2229.97     74.84 o 
   0  -1   4      462.74      418.93      9.02 o 
   1  -1   4      715.07      742.66     12.95 o 
   2  -1   4     8503.89     9115.04    183.72 o 
   3  -1   4     2251.65     2629.60     65.94 o 
   4  -1   4        9.14       10.47      5.43 o 
   5  -1   4      328.36      371.35     18.98 o 
   6  -1   4       39.45       29.04      8.92 o 
   7  -1   4       23.46       17.06     10.38 o 
   8  -1   4      363.31      417.31     37.62 o 
  -8   0   4      408.74      418.87     25.93 o 
  -7   0   4       72.67       68.06     11.28 o 
  -6   0   4      623.50      636.60     21.91 o 
  -5   0   4      702.87      694.27     21.99 o 
  -4   0   4       81.15       69.45      5.56 o 
  -3   0   4      128.76      109.32     10.89 o 
  -2   0   4     3811.62     3561.18    104.13 o 
  -1   0   4     8994.53     8758.96    136.95 o 
   0   0   4        3.46        1.78      1.36 o 
   1   0   4     5523.34     5763.83    117.77 o 
   2   0   4      157.19       65.13      6.36 o 
   3   0   4      254.85      233.73     11.06 o 
   5   0   4      289.37      283.81     22.33 o 
   6   0   4        5.25       10.10      7.41 o 
   7   0   4      655.36      718.76     30.66 o 
   8   0   4      117.26      116.96     19.39 o 
   9   0   4       56.13       62.59     20.69 o 
  -8   1   4        3.87       13.66     12.92 o 
  -7   1   4      276.26      293.21     15.68 o 
  -6   1   4       40.00       37.05      8.37 o 
  -5   1   4       33.58       38.20      6.61 o 
  -3   1   4      726.26      548.78     92.33 o 
  -2   1   4     2877.85     2818.21     69.34 o 
  -1   1   4      350.32      297.79     10.85 o 
   0   1   4     5902.46     5874.45     99.21 o 
   1   1   4      289.66      300.44      6.10 o 
   2   1   4       10.48        1.78      2.42 o 
   3   1   4      147.44       71.72      7.97 o 
   4   1   4     1312.35     1395.87     65.22 o 
   5   1   4       80.30       88.15     11.58 o 
   6   1   4     3058.36     3335.22    103.61 o 
   7   1   4      415.12      442.34     30.51 o 
   8   1   4      445.17      527.33     35.76 o 
   9   1   4      289.18      344.72     32.87 o 
  -8   2   4      133.38      140.79     18.10 o 
  -7   2   4       84.43       67.40     10.41 o 
  -6   2   4      300.92      286.88     25.17 o 
  -5   2   4      607.12      611.02     21.68 o 
  -4   2   4     1596.23     1501.68     49.28 o 
  -3   2   4      766.53      786.52     19.90 o 
  -2   2   4      114.52       85.11      4.00 o 
  -1   2   4     5396.16     5511.81    245.63 o 
   0   2   4      689.31      692.03     15.69 o 
   1   2   4      154.77      139.42      6.58 o 
   2   2   4       52.51       48.29      6.19 o 
   3   2   4      105.87      105.97      8.03 o 
   4   2   4      182.17      190.60      7.65 o 
   5   2   4     4642.40     5467.93    165.20 o 
   6   2   4        1.78       -1.18      6.45 o 
   7   2   4      846.03      880.15     45.81 o 
   8   2   4      325.87      392.49     29.48 o 
   9   2   4        4.19        6.77     14.74 o 
  -8   3   4        2.07       11.69     21.21 o 
  -7   3   4       28.89       17.42     13.30 o 
  -6   3   4      156.40      174.99     12.92 o 
  -5   3   4     1691.17     1726.14     47.77 o 
  -4   3   4      214.77      221.81     10.60 o 
  -3   3   4      345.07      313.89     20.46 o 
  -2   3   4     1190.41     1206.11     23.66 o 
  -1   3   4      144.27      165.51      5.35 o 
   0   3   4      885.12      833.76     12.47 o 
   1   3   4     1272.07     1324.11     26.56 o 
   2   3   4      230.55      252.53      9.06 o 
   3   3   4      107.27       76.82      8.11 o 
   4   3   4     3496.13     3709.90     78.98 o 
   5   3   4      327.33      363.28     15.48 o 
   6   3   4       10.22        6.33      9.57 o 
   7   3   4      523.10      577.78     34.24 o 
   8   3   4      161.40      165.86     16.96 o 
   9   3   4       51.91       75.56     15.33 o 
  -7   4   4        6.54       12.67     14.10 o 
  -6   4   4        9.09       12.82      9.11 o 
  -5   4   4       20.60       21.39      8.20 o 
  -4   4   4      819.79      785.62     22.77 o 
  -3   4   4      303.19      318.21     10.02 o 
  -2   4   4       67.80       86.56      5.06 o 
  -1   4   4      209.50      184.26      5.62 o 
   0   4   4      766.58      786.17     12.87 o 
   1   4   4      100.96      116.00      3.60 o 
   2   4   4     1198.26     1268.12     26.03 o 
   4   4   4      191.28      211.40     10.53 o 
   5   4   4     1055.35     1158.24     54.99 o 
   6   4   4     2328.97     2714.13    121.81 o 
   7   4   4       14.28       -0.37     11.28 o 
   8   4   4      124.70      119.53     16.53 o 
   9   4   4       67.30       77.56     15.63 o 
  -7   5   4      100.64       69.45     19.18 o 
  -6   5   4      252.72      241.13     16.57 o 
  -5   5   4      236.72      240.96     13.58 o 
  -4   5   4      590.81      577.65     19.99 o 
  -3   5   4      102.18      107.28      6.73 o 
  -2   5   4      165.01      156.81      8.58 o 
  -1   5   4       10.99       11.65      2.53 o 
   0   5   4        7.49        6.37      2.01 o 
   1   5   4      292.07      310.78      7.16 o 
   2   5   4     1119.70     1091.75     20.27 o 
   3   5   4       69.70       57.90      5.24 o 
   5   5   4      306.22      316.98     22.78 o 
   6   5   4      259.78      279.12     21.50 o 
   7   5   4      632.98      735.60     40.25 o 
   8   5   4       66.68       88.61     16.62 o 
   9   5   4       44.45       37.40     15.38 o 
  -6   6   4      140.41      160.25     16.94 o 
  -5   6   4      665.57      687.22     32.37 o 
  -4   6   4      427.43      454.05     18.86 o 
  -3   6   4      366.85      359.14     12.21 o 
  -2   6   4       12.58       13.52      3.92 o 
  -1   6   4       68.42       60.15      3.79 o 
   0   6   4      165.81      173.42      5.70 o 
   1   6   4     3061.91     3190.22     50.29 o 
   2   6   4      147.28      128.77      4.31 o 
   3   6   4     1607.60     1558.27     40.50 o 
   4   6   4      609.62      637.05     36.07 o 
   5   6   4       83.05       72.59     12.22 o 
   6   6   4      239.63      252.30     22.69 o 
   7   6   4      143.07      132.74     15.38 o 
   8   6   4      118.61      115.76     16.18 o 
   9   6   4      182.54      232.07     23.54 o 
  -6   7   4       98.33       74.07     24.20 o 
  -5   7   4      175.13      193.94     14.37 o 
  -4   7   4      227.96      228.43     14.21 o 
  -3   7   4        4.37        7.68      5.65 o 
  -2   7   4        3.61        0.43      6.42 o 
  -1   7   4      315.23      319.51      8.63 o 
   0   7   4      833.20      874.75     14.54 o 
   1   7   4      167.23      166.71      5.25 o 
   2   7   4     5678.60     5501.55     96.16 o 
   3   7   4      391.71      368.27     17.47 o 
   4   7   4      336.14      314.14     26.31 o 
   5   7   4      251.44      256.26     24.25 o 
   6   7   4      205.28      175.82     18.66 o 
   7   7   4        1.29       -9.78     11.36 o 
   8   7   4      475.53      583.16     36.94 o 
  -5   8   4       61.13       62.87     19.88 o 
  -4   8   4       18.37       29.84     11.57 o 
  -3   8   4       48.91       57.22      7.87 o 
  -2   8   4      636.14      611.05     16.12 o 
  -1   8   4      551.97      550.57     11.86 o 
   0   8   4       37.52       34.94      3.96 o 
   1   8   4     1422.27     1437.20     22.86 o 
   2   8   4      429.80      389.80     10.59 o 
   3   8   4      153.74      141.69     11.24 o 
   4   8   4      159.73      160.35     18.72 o 
   5   8   4       63.26       78.28     15.30 o 
   6   8   4       44.34       36.21     14.49 o 
   7   8   4      308.02      243.11     23.79 o 
   8   8   4       37.04       34.18     14.80 o 
  -4   9   4       20.07        8.37     17.42 o 
  -3   9   4      110.44      108.94     10.52 o 
  -2   9   4      227.38      238.06     10.33 o 
  -1   9   4       23.38       20.21      4.50 o 
   0   9   4     1038.06     1029.30     19.13 o 
   1   9   4       71.95       77.89      4.53 o 
   2   9   4       24.10       19.20      4.39 o 
   3   9   4      241.00      237.54     22.48 o 
   4   9   4      234.32      187.04     22.05 o 
   5   9   4        2.87       -0.35     13.58 o 
   6   9   4      304.17      295.19     28.09 o 
   7   9   4      109.57       83.76     19.86 o 
   8   9   4      122.34      108.41     20.04 o 
  -3  10   4      180.70      194.70     10.70 o 
  -2  10   4        9.11       22.22      7.08 o 
  -1  10   4      455.91      474.91     15.08 o 
   0  10   4       39.68       40.27      5.01 o 
   1  10   4      429.73      428.94     11.79 o 
   2  10   4      126.88      117.40      8.78 o 
   3  10   4       32.46       30.66      9.05 o 
   4  10   4       69.77       70.18     17.91 o 
   5  10   4      534.29      504.44     41.90 o 
   6  10   4      234.09      254.59     28.71 o 
   7  10   4      252.79      255.11     29.16 o 
  -2  11   4      226.34      214.39     11.84 o 
  -1  11   4        1.10       -5.11      5.62 o 
   0  11   4      268.71      251.47      9.47 o 
   1  11   4        4.56        1.94      5.15 o 
   2  11   4       21.67        8.42      6.95 o 
   3  11   4        5.98        4.02      9.22 o 
   4  11   4      189.43      190.95     15.71 o 
   5  11   4      262.69      232.56     29.88 o 
   6  11   4      245.44      279.02     32.62 o 
   0  12   4       32.24       46.69      6.17 o 
   1  12   4       14.67       10.25      5.98 o 
   2  12   4       87.00       92.17     13.05 o 
   3  12   4       93.94      107.05     17.04 o 
   4  12   4       62.11       52.10     12.17 o 
   5  12   4      398.45      497.80     47.15 o 
  -4 -12   5        0.58       12.73     13.59 o 
  -3 -12   5      530.50      560.04     24.97 o 
  -2 -12   5       16.64       19.99      9.91 o 
  -1 -12   5       85.09      114.15     10.31 o 
   0 -12   5       10.68       13.71      8.80 o 
  -6 -11   5      350.56      437.81     43.08 o 
  -5 -11   5       33.47       21.28     13.14 o 
  -4 -11   5      183.42      221.24     68.12 o 
  -3 -11   5        0.82        1.54     11.53 o 
  -2 -11   5      369.10      398.72     27.94 o 
  -1 -11   5       87.52      110.98     10.47 o 
   0 -11   5       11.04       18.48      5.47 o 
   1 -11   5       29.58       29.32      5.58 o 
   2 -11   5       17.61       20.64      7.50 o 
  -7 -10   5       65.62       69.09     20.71 o 
  -6 -10   5      110.39      110.96     15.84 o 
  -5 -10   5      901.29      886.80     38.63 o 
  -4 -10   5       53.47       48.57     12.28 o 
  -3 -10   5      352.27      374.94     32.20 o 
  -2 -10   5       64.68       71.38      9.39 o 
  -1 -10   5      148.78      153.86      7.51 o 
   0 -10   5        5.40        2.02      4.19 o 
   1 -10   5       53.63       48.90      6.03 o 
   2 -10   5       56.40       67.65      7.43 o 
   3 -10   5       63.04       57.67      7.13 o 
  -7  -9   5       56.37       62.07     17.66 o 
  -6  -9   5      214.95      223.22     49.30 o 
  -5  -9   5      152.23      127.09     14.79 o 
  -4  -9   5      356.24      355.06     27.41 o 
  -3  -9   5      372.65      382.66     17.56 o 
  -2  -9   5       81.22       82.43      8.71 o 
  -1  -9   5       27.41       38.74      5.00 o 
   0  -9   5       64.87       69.25      5.06 o 
   1  -9   5       60.16       65.34      7.35 o 
   2  -9   5      125.62      129.88      6.89 o 
   3  -9   5      545.55      532.46     20.77 o 
   4  -9   5       77.99       49.33     21.83 o 
  -8  -8   5       88.49      109.69     17.40 o 
  -7  -8   5      309.06      286.35     20.78 o 
  -6  -8   5       29.23       39.68     10.85 o 
  -5  -8   5      137.25      135.72     13.46 o 
  -4  -8   5      494.82      542.28     31.31 o 
  -3  -8   5        5.72        0.29      8.17 o 
  -2  -8   5      144.75      168.03     10.45 o 
  -1  -8   5       58.81       63.86      5.06 o 
   0  -8   5        1.27       -2.32      3.49 o 
   1  -8   5      908.01      857.99     17.27 o 
   2  -8   5      356.57      360.08     10.35 o 
   3  -8   5      199.37      190.82      9.96 o 
   4  -8   5      466.64      463.26     20.98 o 
   5  -8   5        1.36      -22.83     22.83 o 
  -7  -7   5       71.93       71.09     16.25 o 
  -6  -7   5      881.61      775.23     32.01 o 
  -5  -7   5      239.64      238.30     17.15 o 
  -4  -7   5        3.87        5.10      7.30 o 
  -3  -7   5      422.01      413.54     21.45 o 
  -2  -7   5      459.76      447.64     17.36 o 
  -1  -7   5        0.45        0.98      2.99 o 
   0  -7   5     2472.40     2584.53     42.70 o 
   1  -7   5      295.50      303.97      9.10 o 
   2  -7   5       23.04       22.61      4.10 o 
   3  -7   5      419.90      385.02     11.69 o 
   4  -7   5      124.05      115.46     14.44 o 
   5  -7   5       73.35       57.52     13.23 o 
   6  -7   5       23.36       11.62     14.02 o 
  -8  -6   5        7.60       21.16     17.00 o 
  -7  -6   5      518.86      496.87     30.14 o 
  -6  -6   5       13.94       15.37      7.72 o 
  -5  -6   5      130.67       93.69      9.80 o 
  -4  -6   5      406.99      373.35     19.47 o 
  -3  -6   5      670.89      630.67     25.72 o 
  -2  -6   5        2.69        3.36      5.07 o 
  -1  -6   5     3807.90     3912.28     62.65 o 
   0  -6   5      597.39      612.53     13.91 o 
   1  -6   5      511.91      540.30     15.30 o 
   2  -6   5     1979.55     1961.31     31.42 o 
   3  -6   5       69.74       61.08      6.77 o 
   4  -6   5        9.88        3.13      5.79 o 
   5  -6   5        4.12        1.93     10.63 o 
   6  -6   5      110.86      142.04     17.69 o 
  -8  -5   5      136.24      105.20     16.59 o 
  -7  -5   5       83.75       79.65     15.17 o 
  -6  -5   5       67.82       47.65      7.41 o 
  -5  -5   5      221.49      175.04     11.75 o 
  -4  -5   5      147.70      137.00     10.43 o 
  -3  -5   5        6.89        2.69      2.19 o 
  -2  -5   5     4955.73     4933.21     97.48 o 
  -1  -5   5     1331.41     1428.93     24.06 o 
   0  -5   5      832.33      845.05     15.55 o 
   1  -5   5      381.03      338.86     12.29 o 
   2  -5   5      286.91      313.78      9.95 o 
   3  -5   5      499.01      473.94     11.35 o 
   4  -5   5       99.30      107.53      9.53 o 
   5  -5   5      270.45      288.23     25.44 o 
   6  -5   5       89.59       94.79     11.71 o 
   7  -5   5      251.86      279.80     20.64 o 
  -9  -4   5      122.25      113.73     18.57 o 
  -8  -4   5        4.21       -7.81     18.87 o 
  -7  -4   5       42.96       36.62     12.22 o 
  -6  -4   5      681.78      662.81     72.16 o 
  -5  -4   5      384.07      347.98     15.05 o 
  -4  -4   5       39.17       37.20      9.59 o 
  -3  -4   5     2220.57     2078.87     66.10 o 
  -2  -4   5     1567.14     1595.17     66.12 o 
  -1  -4   5       72.41       51.37      3.14 o 
   0  -4   5     1176.56     1255.77     20.02 o 
   1  -4   5       21.24       11.67      2.60 o 
   2  -4   5       24.44       19.54      3.09 o 
   3  -4   5       76.85       80.11      4.40 o 
   4  -4   5      661.08      650.38     23.31 o 
   5  -4   5       73.49       75.92     10.11 o 
   6  -4   5      544.33      552.46     25.62 o 
   7  -4   5        3.11        5.08     14.53 o 
  -9  -3   5       52.83       57.59     15.46 o 
  -8  -3   5       11.08       25.31     12.81 o 
  -7  -3   5      496.19      447.55     36.70 o 
  -6  -3   5      733.55      702.10     38.10 o 
  -5  -3   5        5.54       -0.65      4.83 o 
  -4  -3   5     1025.22      994.90     24.37 o 
  -3  -3   5     1541.49     1535.23     35.08 o 
  -1  -3   5     6514.43     6911.48    155.81 o 
   0  -3   5        2.09        2.79      1.69 o 
   1  -3   5      295.94      283.98      5.81 o 
   2  -3   5     2570.55     2823.76     42.56 o 
   3  -3   5      370.32      373.22      8.48 o 
   4  -3   5      443.19      449.91     17.94 o 
   5  -3   5     1290.01     1305.21     38.15 o 
   6  -3   5       20.09       15.29     11.12 o 
   7  -3   5      117.39       90.19     15.62 o 
   8  -3   5      253.46      277.78     34.08 o 
  -9  -2   5        2.00       -1.36      9.71 o 
  -8  -2   5      130.67      103.15     18.60 o 
  -7  -2   5      258.70      222.90     13.50 o 
  -6  -2   5      234.11      200.32     11.77 o 
  -5  -2   5     1278.07     1165.03     33.05 o 
  -4  -2   5     1043.74     1091.93     26.12 o 
  -3  -2   5     2268.90     2198.26     57.18 o 
  -1  -2   5     1298.89     1265.63     28.47 o 
   0  -2   5     1364.67     1386.61     24.38 o 
   1  -2   5     1474.37     1455.79     24.84 o 
   2  -2   5      194.44      253.70     11.02 o 
   3  -2   5      696.11      703.53     20.81 o 
   4  -2   5     1486.29     1573.20     42.43 o 
   5  -2   5      112.43      125.07      9.89 o 
   6  -2   5      347.74      387.07     24.96 o 
   7  -2   5       76.72      107.82     14.81 o 
   8  -2   5      142.74      165.26     25.77 o 
  -8  -1   5      178.82      148.15     14.90 o 
  -7  -1   5        5.06       -1.23      8.51 o 
  -6  -1   5      213.96      212.67     14.97 o 
  -5  -1   5       12.92       14.15      5.25 o 
  -4  -1   5     2136.46     1997.26     44.55 o 
  -3  -1   5     1298.39     1070.14     74.19 o 
  -2  -1   5        5.22        4.87      2.17 o 
  -1  -1   5      243.60      204.47     16.92 o 
   0  -1   5      748.45      707.34     13.81 o 
   1  -1   5      676.89      693.39     12.19 o 
   2  -1   5       25.14       13.08      2.65 o 
   3  -1   5     1502.47     1612.19     41.93 o 
   4  -1   5      596.81      627.95     19.39 o 
   5  -1   5     1914.54     2093.89     68.16 o 
   6  -1   5       50.85       47.90      9.76 o 
   7  -1   5       15.80        2.91     10.61 o 
   8  -1   5        5.25       11.89     18.00 o 
  -8   0   5       36.87       42.97     21.13 o 
  -7   0   5      392.20      373.07     43.21 o 
  -6   0   5       64.70       46.46      7.59 o 
  -5   0   5      613.58      573.50     19.70 o 
  -4   0   5     1517.74     1435.00     76.67 o 
  -3   0   5       25.75       20.51      4.10 o 
  -2   0   5      290.65      260.74     11.92 o 
  -1   0   5     1600.59     1519.46     30.58 o 
   0   0   5      375.99      355.23      7.66 o 
   1   0   5     2402.24     2455.24     38.16 o 
   2   0   5     7050.12     7782.94    156.88 o 
   3   0   5      536.09      496.37     26.88 o 
   4   0   5     3833.02     4806.96    201.59 o 
   5   0   5        7.59        6.49      6.27 o 
   6   0   5       16.82       14.31      7.93 o 
   7   0   5       37.22       29.52     13.53 o 
   8   0   5       75.88      106.91     19.97 o 
   9   0   5       84.84       97.58     22.71 o 
  -8   1   5      212.42      168.36     31.76 o 
  -7   1   5        0.03       -2.24      7.95 o 
  -6   1   5      662.34      629.18     22.52 o 
  -5   1   5      418.44      406.19     17.05 o 
  -4   1   5        0.39        0.11      2.45 o 
  -3   1   5      346.29      303.65     12.18 o 
  -2   1   5     1177.77     1141.72     26.10 o 
  -1   1   5     1219.22     1256.45     25.94 o 
   0   1   5     2738.15     2695.50     37.48 o 
   1   1   5     3765.13     3862.76     90.37 o 
   2   1   5      241.15      236.59      6.52 o 
   3   1   5     8704.03     9581.57    575.35 o 
   5   1   5      133.21      163.96     44.50 o 
   6   1   5      162.76      201.28     13.13 o 
   7   1   5      226.64      295.47     28.14 o 
   8   1   5        1.05       -2.36     13.42 o 
   9   1   5      450.58      514.17     39.62 o 
  -8   2   5        5.06       19.58     14.01 o 
  -7   2   5      192.21      179.94     13.59 o 
  -6   2   5       31.65       21.65      8.08 o 
  -5   2   5       49.35       37.24      7.41 o 
  -4   2   5      547.93      519.56     18.73 o 
  -3   2   5      610.63      590.12     16.50 o 
  -2   2   5       82.28       73.14      3.85 o 
  -1   2   5     6610.45     6600.76     98.09 o 
   0   2   5     2030.74     2073.52     33.42 o 
   1   2   5      393.47      358.40      8.12 o 
   2   2   5    16018.77    17927.53    337.56 o 
   3   2   5     1020.95      941.91     37.47 o 
   4   2   5       15.24       17.41      5.38 o 
   5   2   5      771.76      868.69     30.73 o 
   6   2   5       11.41        6.85     10.43 o 
   7   2   5      188.69      189.22     18.07 o 
   8   2   5      380.61      411.97     32.38 o 
   9   2   5       48.51       53.26     17.07 o 
  -8   3   5      140.26      121.22     25.36 o 
  -7   3   5      165.71      147.83     13.55 o 
  -6   3   5        1.68       -7.81      7.81 o 
  -5   3   5      102.43      100.38     10.02 o 
  -4   3   5        7.58        2.51      5.87 o 
  -3   3   5       16.86       14.73      5.08 o 
  -2   3   5     8358.93     8598.84    139.49 o 
  -1   3   5     2559.48     2603.54     39.47 o 
   0   3   5      145.27      117.71      3.60 o 
   1   3   5     2030.01     2069.30     47.65 o 
   2   3   5       12.97       16.74      3.14 o 
   3   3   5      353.18      320.02     20.42 o 
   4   3   5     1566.02     1536.03     46.05 o 
   5   3   5       17.62       28.03      9.34 o 
   6   3   5       64.55       59.53     12.85 o 
   7   3   5      628.23      708.84     41.26 o 
   8   3   5      231.33      266.95     25.98 o 
   9   3   5      159.31      151.74     20.11 o 
  -7   4   5      137.01      134.64     18.27 o 
  -6   4   5       90.55       84.34     11.47 o 
  -5   4   5       15.70       13.00      8.34 o 
  -4   4   5      206.82      186.17     10.56 o 
  -3   4   5     1518.64     1496.81     30.46 o 
  -2   4   5     1283.86     1247.56     25.25 o 
  -1   4   5      283.01      253.88      6.39 o 
   0   4   5     2026.20     2082.53     28.96 o 
   1   4   5      553.57      581.15      9.38 o 
   2   4   5       61.73       47.23      3.47 o 
   3   4   5      403.68      377.50     12.88 o 
   5   4   5      243.60      298.00     22.04 o 
   6   4   5     1346.80     1608.91     76.32 o 
   7   4   5      189.14      186.71     19.46 o 
   8   4   5      475.02      578.52     37.93 o 
   9   4   5      399.55      416.58     32.49 o 
  -7   5   5       10.61      -14.98     21.79 o 
  -6   5   5        4.08        4.93     11.16 o 
  -5   5   5       15.48       24.63      8.72 o 
  -4   5   5      624.60      654.15     21.70 o 
  -3   5   5     1152.24     1174.57     25.70 o 
  -2   5   5      292.58      262.60     14.49 o 
  -1   5   5     1489.32     1497.33     24.38 o 
   0   5   5      108.67      115.36      3.85 o 
   1   5   5     1225.83     1257.65     19.75 o 
   2   5   5      859.40      855.91     14.93 o 
   3   5   5      765.55      789.69     27.50 o 
   5   5   5     2160.94     2182.36    100.23 o 
   6   5   5      137.86      117.26     13.88 o 
   7   5   5      727.96      920.62     49.36 o 
   8   5   5      266.50      326.99     31.59 o 
   9   5   5      166.32      166.48     21.27 o 
  -6   6   5        3.90        3.99     10.29 o 
  -5   6   5      404.17      418.00     19.10 o 
  -4   6   5      271.03      264.33     14.13 o 
  -3   6   5       65.27       78.40      8.54 o 
  -2   6   5      173.22      179.78      8.27 o 
  -1   6   5        0.68        0.23      3.36 o 
   0   6   5      850.74      853.37     14.91 o 
   1   6   5      401.22      407.29      8.67 o 
   2   6   5       20.82       15.00      2.45 o 
   3   6   5      200.67      223.27     12.99 o 
   4   6   5     2121.98     2267.85    105.49 o 
   5   6   5        3.08        3.31      9.04 o 
   6   6   5      588.79      587.54     35.65 o 
   7   6   5      262.31      295.39     26.40 o 
   8   6   5      253.24      305.45     19.30 o 
   9   6   5       67.65       56.57     19.31 o 
  -6   7   5       96.28       78.40     48.45 o 
  -5   7   5       19.22       15.58     10.53 o 
  -4   7   5      231.35      237.79     20.07 o 
  -3   7   5      186.31      174.12      9.09 o 
  -2   7   5       43.35       30.87      5.30 o 
  -1   7   5      641.43      589.69     12.03 o 
   0   7   5      608.71      620.07     11.66 o 
   1   7   5      522.21      502.55     10.23 o 
   2   7   5        9.81       10.13      3.17 o 
   3   7   5     1796.97     1833.78     60.23 o 
   4   7   5      417.25      376.95     29.51 o 
   5   7   5      938.48     1035.39     55.34 o 
   6   7   5      671.90      608.56     38.57 o 
   7   7   5      109.78      126.28     17.52 o 
   8   7   5      143.22      167.61     20.26 o 
  -5   8   5      224.03      221.63     23.32 o 
  -4   8   5       55.91       50.90     12.59 o 
  -3   8   5       71.63       71.68      7.42 o 
  -2   8   5      265.57      259.67     10.28 o 
  -1   8   5       22.21       20.51      4.83 o 
   0   8   5        4.62        7.41      3.51 o 
   1   8   5      906.91      919.74     16.03 o 
   2   8   5     1632.12     1574.06     33.07 o 
   3   8   5      121.56       97.05     11.84 o 
   4   8   5     1004.59     1122.06     60.68 o 
   5   8   5      166.80      181.68     20.63 o 
   6   8   5      196.90      207.70     22.17 o 
   7   8   5      334.95      330.23     31.24 o 
   8   8   5       79.90       52.80     16.87 o 
  -4   9   5       52.40       51.86     11.21 o 
  -3   9   5        4.77        5.22      6.89 o 
  -2   9   5       33.36       26.87      6.65 o 
  -1   9   5      106.10       98.22      5.70 o 
   0   9   5        6.80        1.64      4.05 o 
   1   9   5      232.01      213.69      7.59 o 
   2   9   5      129.27      119.00      6.56 o 
   3   9   5     1923.45     1888.37     63.94 o 
   4   9   5      194.26      208.76     23.47 o 
   5   9   5       55.49       71.35     17.78 o 
   6   9   5      256.66      269.63     27.58 o 
   7   9   5       80.78       64.08     18.83 o 
   8   9   5       27.62       31.06     17.36 o 
  -3  10   5      142.39      141.86      9.79 o 
  -2  10   5       60.64       61.35      9.70 o 
  -1  10   5      173.63      174.76      8.22 o 
   0  10   5      652.79      650.82     19.43 o 
   1  10   5       15.59       11.62      4.34 o 
   2  10   5     1509.07     1481.72     40.24 o 
   3  10   5      392.96      364.62     21.59 o 
   4  10   5       37.81       37.92      9.77 o 
   5  10   5      269.72      217.88     27.14 o 
   6  10   5        4.13       11.14     18.08 o 
   7  10   5        2.66       13.01     18.92 o 
  -2  11   5      538.28      576.96     18.43 o 
  -1  11   5       62.08       38.79      8.60 o 
   0  11   5       45.18       56.73      6.12 o 
   1  11   5      799.00      804.88     20.25 o 
   2  11   5      135.81      116.03      9.86 o 
   3  11   5       78.17       58.48     11.53 o 
   4  11   5      316.93      305.14     20.58 o 
   5  11   5        1.68       -7.33     18.79 o 
   6  11   5        3.03        4.96     20.72 o 
   0  12   5      347.15      353.86     15.05 o 
   1  12   5        1.48        7.63      6.00 o 
   2  12   5        6.39        6.38      9.04 o 
   3  12   5       73.07       64.89     12.83 o 
   4  12   5       11.48       10.84     11.39 o 
   5  12   5       42.28       67.92     24.65 o 
  -4 -12   6       83.63       89.99     22.28 o 
  -3 -12   6      176.59      213.67     15.90 o 
  -2 -12   6       42.10       58.17     12.17 o 
  -1 -12   6       48.49       47.27      8.53 o 
   0 -12   6      546.64      549.93     19.26 o 
  -5 -11   6        8.98       -3.84     13.24 o 
  -4 -11   6      155.06      167.63     18.87 o 
  -3 -11   6       42.52       53.09     10.21 o 
  -2 -11   6        8.65       19.35      9.05 o 
  -1 -11   6      287.34      310.76     15.02 o 
   0 -11   6       24.27       30.18      5.84 o 
   1 -11   6       84.80       73.08      6.26 o 
   2 -11   6       45.24       49.58     14.22 o 
  -6 -10   6       87.83       87.43     35.38 o 
  -5 -10   6      122.42      147.60     18.05 o 
  -4 -10   6       41.75       38.00     12.22 o 
  -3 -10   6       77.80       98.42     11.26 o 
  -2 -10   6      735.68      743.08     59.65 o 
  -1 -10   6      258.28      268.65     10.26 o 
   0 -10   6       13.44       11.95      4.40 o 
   1 -10   6        4.39        4.49      5.12 o 
   2 -10   6        0.60        4.06      6.21 o 
   3 -10   6       11.49        2.62      6.24 o 
  -7  -9   6       57.09       39.66     16.17 o 
  -6  -9   6      253.47      222.80     49.08 o 
  -5  -9   6      198.75      197.07     17.44 o 
  -4  -9   6       56.45       58.36     12.10 o 
  -3  -9   6      571.53      576.08     22.18 o 
  -2  -9   6        9.47       10.56      7.02 o 
  -1  -9   6       50.46       56.69      5.47 o 
   0  -9   6       17.19       17.28      4.67 o 
   1  -9   6       78.34       85.66      6.26 o 
   2  -9   6      115.60       96.07      7.84 o 
   3  -9   6      288.45      274.25     11.87 o 
   4  -9   6       85.40       95.67     13.60 o 
  -7  -8   6       48.27       37.93     15.11 o 
  -6  -8   6      316.08      263.62     26.83 o 
  -5  -8   6      172.44      186.43     15.32 o 
  -4  -8   6     1042.77     1038.99     40.70 o 
  -3  -8   6       23.54       37.29      9.78 o 
  -2  -8   6      299.39      282.88     14.54 o 
  -1  -8   6       38.79       38.62      4.61 o 
   0  -8   6      547.84      539.37     12.78 o 
   1  -8   6        5.50        2.83      4.36 o 
   2  -8   6     1310.57     1274.38     23.82 o 
   3  -8   6        0.36       -4.89      4.89 o 
   4  -8   6      136.90      131.75     10.09 o 
   5  -8   6      278.59      244.68     23.77 o 
  -8  -7   6       12.16       12.80     10.44 o 
  -7  -7   6      161.49      152.58     17.68 o 
  -6  -7   6      558.17      519.45     29.63 o 
  -5  -7   6      901.83      864.88     50.55 o 
  -4  -7   6       29.05       22.43      8.39 o 
  -3  -7   6      409.40      397.24     21.93 o 
  -2  -7   6      121.80      128.26      9.27 o 
  -1  -7   6       11.63        9.06      3.35 o 
   0  -7   6      186.22      194.89      7.43 o 
   1  -7   6      989.20      988.81     18.94 o 
   2  -7   6       42.65       39.72      4.50 o 
   3  -7   6      502.32      503.79     13.62 o 
   4  -7   6      153.36      154.45      9.68 o 
   5  -7   6      110.40       93.18     26.66 o 
   6  -7   6       14.65        2.31     16.56 o 
  -8  -6   6       20.70       23.77     17.69 o 
  -7  -6   6      398.67      378.91     28.14 o 
  -6  -6   6      278.07      252.24     17.50 o 
  -5  -6   6       37.51       32.87      8.53 o 
  -4  -6   6      479.20      462.07     22.43 o 
  -3  -6   6      134.10      139.72     11.49 o 
  -2  -6   6        1.49       -4.60      5.16 o 
  -1  -6   6        7.94        6.15      2.97 o 
   0  -6   6      849.26      844.06     17.82 o 
   1  -6   6       80.29       80.40      4.51 o 
   2  -6   6      241.80      228.42     11.00 o 
   3  -6   6       49.81       44.34      4.70 o 
   4  -6   6      176.41      178.04      8.81 o 
   5  -6   6      162.10      152.92     15.05 o 
   6  -6   6       89.68      102.30     15.27 o 
  -8  -5   6      340.98      334.05     37.42 o 
  -7  -5   6      407.57      375.76     21.06 o 
  -6  -5   6       54.32       51.82      8.26 o 
  -5  -5   6      350.68      327.06     18.37 o 
  -4  -5   6      502.00      470.06     32.35 o 
  -3  -5   6       50.09       28.35     11.68 o 
  -2  -5   6      147.17      152.55      6.61 o 
  -1  -5   6     1551.75     1518.15     27.43 o 
   0  -5   6        3.27       -0.76      1.96 o 
   1  -5   6     1900.63     1867.77     29.61 o 
   2  -5   6     1355.61     1366.29     22.65 o 
   3  -5   6      160.39      160.32      6.42 o 
   4  -5   6      451.49      453.87     14.16 o 
   5  -5   6       12.37       26.04     13.14 o 
   6  -5   6       25.85       22.90     12.86 o 
   7  -5   6      138.95      153.53     19.70 o 
  -8  -4   6      500.85      466.24     42.44 o 
  -7  -4   6       61.79       57.02      8.82 o 
  -6  -4   6      145.05      144.25     10.26 o 
  -5  -4   6       24.26       31.99      6.63 o 
  -4  -4   6       13.38        3.76      5.28 o 
  -2  -4   6      244.13      187.54      9.29 o 
  -1  -4   6      111.39      113.60      5.10 o 
   0  -4   6     3925.05     4110.98     61.20 o 
   1  -4   6      384.75      369.55      9.72 o 
   2  -4   6     1340.22     1406.01     27.73 o 
   3  -4   6      689.93      687.52     13.93 o 
   4  -4   6       56.76       45.80      6.87 o 
   5  -4   6      205.79      196.35     13.52 o 
   6  -4   6      384.38      352.61     25.76 o 
   7  -4   6      207.21      247.01     31.11 o 
  -8  -3   6       29.38       22.22      8.99 o 
  -7  -3   6      260.07      235.04     15.50 o 
  -6  -3   6       18.96       16.85      6.50 o 
  -5  -3   6        7.39        4.32      5.56 o 
  -4  -3   6      354.06      355.01     14.93 o 
  -3  -3   6     1433.66     1388.54     37.80 o 
  -2  -3   6     1681.37     1650.73     76.08 o 
  -1  -3   6     7032.10     6707.10    115.54 o 
   0  -3   6       13.07       20.10      2.31 o 
   1  -3   6      935.26      913.78     15.21 o 
   2  -3   6      884.87      911.47     17.61 o 
   3  -3   6      219.33      210.55      6.34 o 
   4  -3   6      542.96      525.94     20.02 o 
   5  -3   6      510.97      524.98     24.60 o 
   6  -3   6      231.80      287.18     20.34 o 
   7  -3   6      263.64      290.81     62.05 o 
   8  -3   6      384.94      372.02     37.67 o 
  -8  -2   6      222.55      189.34     13.48 o 
  -7  -2   6        4.58       -0.86      7.32 o 
  -6  -2   6       18.16       11.95      7.45 o 
  -5  -2   6      367.00      340.21     14.87 o 
  -4  -2   6      489.42      462.01     16.61 o 
  -3  -2   6      765.89      755.38     22.74 o 
  -2  -2   6    10810.09    10810.68    261.73 o 
  -1  -2   6      209.56      166.38      5.57 o 
   0  -2   6      472.44      437.40      8.18 o 
   1  -2   6      902.84      895.71     14.80 o 
   2  -2   6       29.48       25.68      3.12 o 
   3  -2   6      130.68      118.18      5.14 o 
   4  -2   6      571.24      546.29     19.15 o 
   5  -2   6      850.56      890.90     27.83 o 
   6  -2   6      503.72      563.78     34.99 o 
   7  -2   6      446.52      482.24     27.75 o 
   8  -2   6       75.28       58.08     22.45 o 
  -8  -1   6       77.13       73.74     11.07 o 
  -7  -1   6        8.01        6.31      9.44 o 
  -6  -1   6      382.86      343.67     19.36 o 
  -5  -1   6      279.75      241.82     12.53 o 
  -4  -1   6       61.11       60.65      7.28 o 
  -3  -1   6      585.70      467.28     44.88 o 
  -2  -1   6      636.42      673.06     17.28 o 
  -1  -1   6     1742.81     1554.85     24.27 o 
   0  -1   6      445.80      349.21      8.60 o 
   1  -1   6      213.57      195.97      5.05 o 
   2  -1   6       19.39       15.53      1.97 o 
   3  -1   6      349.84      329.63      9.64 o 
   4  -1   6     1053.37     1119.27     31.35 o 
   5  -1   6      488.15      493.67     23.28 o 
   6  -1   6      971.98     1003.00     38.27 o 
   7  -1   6        1.52       -4.51     14.83 o 
   8  -1   6      106.03      115.36     22.38 o 
  -8   0   6        3.28       -2.94     13.29 o 
  -7   0   6      140.32      123.49     13.86 o 
  -6   0   6      266.81      241.83     14.25 o 
  -5   0   6       34.68       33.40      6.55 o 
  -3   0   6       82.55       86.96     12.00 o 
  -2   0   6      147.76      107.29      5.01 o 
  -1   0   6      444.99      380.01      7.68 o 
   0   0   6     1597.96     1637.12     23.51 o 
   1   0   6      175.42      158.63      4.14 o 
   2   0   6      177.56      164.06      4.88 o 
   3   0   6      185.39      199.65     11.36 o 
   4   0   6      477.37      458.82     15.05 o 
   5   0   6     2000.00     2293.46     73.40 o 
   6   0   6       24.06       14.56      8.69 o 
   7   0   6      405.09      441.18     34.13 o 
   8   0   6       55.32       56.62     18.39 o 
   9   0   6       39.30       43.03     20.27 o 
  -8   1   6       17.64       27.82     13.46 o 
  -7   1   6      174.08      148.74     12.45 o 
  -6   1   6      344.22      329.32     16.65 o 
  -5   1   6     1599.97     1485.25     41.36 o 
  -4   1   6        1.50       -0.38      4.51 o 
  -3   1   6     2580.21     2399.14     67.64 o 
  -2   1   6     1050.91      984.67     27.19 o 
  -1   1   6       86.16       84.62      3.55 o 
   0   1   6      397.48      400.40      6.63 o 
   1   1   6     1331.08     1229.56     17.91 o 
   2   1   6      282.38      268.48      8.43 o 
   3   1   6     1112.52     1124.58     29.59 o 
   5   1   6      141.71      155.79     17.19 o 
   6   1   6       84.97      102.18     14.50 o 
   7   1   6      104.69       90.56     16.31 o 
   8   1   6       62.87       65.93     16.90 o 
   9   1   6       11.42       25.75     18.30 o 
  -8   2   6      103.83       85.42     22.11 o 
  -7   2   6      147.84      128.79     12.70 o 
  -6   2   6      174.87      154.09     12.12 o 
  -5   2   6       22.41       18.40     11.69 o 
  -4   2   6     2740.38     2630.74     67.76 o 
  -3   2   6       63.26       50.66      5.59 o 
  -2   2   6      899.97      939.95     22.50 o 
  -1   2   6       89.43       91.98      4.68 o 
   0   2   6     1244.83     1166.06     17.62 o 
   1   2   6      942.92     1000.24     23.19 o 
   2   2   6     4579.18     4936.51    145.51 o 
   3   2   6      522.85      485.96     29.98 o 
   5   2   6     1505.85     1807.76     85.85 o 
   6   2   6      411.94      421.02     31.41 o 
   7   2   6        0.36        6.10     12.03 o 
   8   2   6       19.32       19.08     15.17 o 
   9   2   6      517.44      573.62     40.45 o 
  -7   3   6      283.94      220.50     15.82 o 
  -6   3   6       44.34       27.92      9.32 o 
  -5   3   6     1580.77     1547.12     44.08 o 
  -4   3   6      194.51      166.73      9.68 o 
  -3   3   6       16.09       17.64      6.70 o 
  -2   3   6       48.37       58.95      4.03 o 
  -1   3   6      319.12      260.28      6.61 o 
   0   3   6        9.91       11.91      2.25 o 
   1   3   6     6222.10     6266.53     92.34 o 
   2   3   6     1451.11     1379.71     27.62 o 
   3   3   6      862.56      873.39     32.46 o 
   5   3   6      334.53      349.57     26.58 o 
   6   3   6        1.44        0.86     11.36 o 
   7   3   6      362.14      441.77     33.66 o 
   8   3   6      499.99      440.25     33.57 o 
   9   3   6        9.59       30.94     17.03 o 
  -7   4   6       32.92       37.81     12.27 o 
  -6   4   6      217.03      190.54     14.78 o 
  -5   4   6       80.29       66.51     15.63 o 
  -4   4   6       93.82       97.90      8.99 o 
  -3   4   6      166.30      178.15      7.49 o 
  -2   4   6      811.75      804.93     16.66 o 
  -1   4   6        1.00        1.40      2.51 o 
   0   4   6     1977.50     1990.00     30.68 o 
   1   4   6      843.45      804.63     12.45 o 
   2   4   6     1387.57     1416.26     25.40 o 
   3   4   6     1521.08     1515.00     35.79 o 
   5   4   6      382.38      364.71     26.13 o 
   6   4   6      435.40      551.05     25.24 o 
   7   4   6      676.38      788.83     47.26 o 
   8   4   6        5.21       -6.91     15.30 o 
   9   4   6      259.12      311.57     30.82 o 
  -7   5   6       48.19       26.58     24.12 o 
  -6   5   6       24.16       31.08     10.81 o 
  -5   5   6       12.63       -8.54      8.54 o 
  -4   5   6       23.21       34.69      7.94 o 
  -3   5   6      510.17      468.30     14.05 o 
  -2   5   6       54.01       72.49      5.18 o 
  -1   5   6     2589.46     2651.36     43.69 o 
   0   5   6      666.58      637.42     12.30 o 
   1   5   6      428.86      408.97      8.46 o 
   2   5   6     2834.26     2723.17     56.97 o 
   3   5   6      280.43      267.91      9.63 o 
   4   5   6       44.98       33.82      9.49 o 
   5   5   6     1153.92     1160.36     58.39 o 
   6   5   6      845.82      957.54     51.24 o 
   7   5   6      150.09      148.99     13.16 o 
   8   5   6      694.64      807.89     50.33 o 
   9   5   6       19.52       27.56     18.07 o 
  -6   6   6       11.62      -10.06     10.06 o 
  -5   6   6       66.66       82.52     11.23 o 
  -4   6   6       98.38       85.94     10.34 o 
  -3   6   6      136.13      128.72      7.23 o 
  -2   6   6     2305.62     2325.85     39.75 o 
  -1   6   6      455.64      454.29     10.85 o 
   0   6   6      293.88      278.20      7.22 o 
   1   6   6     2179.98     2190.87     33.36 o 
   2   6   6      386.87      332.28      8.98 o 
   3   6   6       35.27       29.73      5.95 o 
   4   6   6      376.61      441.20     30.50 o 
   5   6   6      242.69      293.77     25.35 o 
   6   6   6      255.97      265.86     25.86 o 
   7   6   6      567.34      663.02     41.59 o 
   8   6   6        2.10       -5.53     16.62 o 
   9   6   6      133.62      168.42     25.23 o 
  -5   7   6       22.99        5.13     10.56 o 
  -4   7   6       35.89       33.81      9.94 o 
  -3   7   6      387.79      395.45     13.32 o 
  -2   7   6      128.31      138.77      8.81 o 
  -1   7   6      699.58      707.30     15.31 o 
   0   7   6      802.72      800.47     14.65 o 
   1   7   6      314.10      283.81      7.62 o 
   2   7   6       19.39       18.58      3.45 o 
   3   7   6      348.88      328.76     17.33 o 
   4   7   6      687.98      715.72     42.80 o 
   5   7   6       13.93       -1.96     10.69 o 
   6   7   6      857.27      809.27     47.24 o 
   7   7   6       11.09       12.56     13.71 o 
   8   7   6      382.67      415.91     35.22 o 
  -5   8   6        1.80      -15.64     15.64 o 
  -4   8   6      519.23      522.51     28.70 o 
  -3   8   6      232.64      222.27     10.29 o 
  -2   8   6      472.18      460.16     20.46 o 
  -1   8   6      178.44      162.60      7.27 o 
   0   8   6        5.46        5.85      3.66 o 
   1   8   6       47.54       53.31      4.29 o 
   2   8   6       68.65       69.64      5.44 o 
   3   8   6      227.20      215.70     14.67 o 
   4   8   6      199.29      181.93     20.73 o 
   5   8   6     1852.81     1793.81     89.61 o 
   6   8   6        0.34        0.95     13.55 o 
   7   8   6      560.32      573.83     40.91 o 
   8   8   6       10.29       12.40     16.85 o 
  -4   9   6        5.34      -10.03     10.03 o 
  -3   9   6      499.34      485.54     16.93 o 
  -2   9   6       34.31       32.43      6.89 o 
  -1   9   6       48.53       54.33      5.92 o 
   0   9   6      147.58      132.68      6.32 o 
   1   9   6      214.33      197.76      7.38 o 
   2   9   6      277.82      274.24     10.66 o 
   3   9   6      177.12      156.48     12.79 o 
   4   9   6      406.90      412.95     21.84 o 
   5   9   6       80.41       60.65     17.99 o 
   6   9   6      664.75      701.28     47.83 o 
   7   9   6       15.67       18.65     17.12 o 
  -3  10   6        2.01        1.22      7.46 o 
  -2  10   6       13.68       10.32      8.14 o 
  -1  10   6        2.52        1.38      5.45 o 
   0  10   6      311.22      320.21     11.29 o 
   1  10   6       25.53       18.19      4.60 o 
   2  10   6      304.61      291.31     11.24 o 
   3  10   6      199.95      168.02     14.39 o 
   4  10   6      193.79      177.86     27.60 o 
   5  10   6      641.98      756.02     52.46 o 
   6  10   6       89.63      112.87     22.91 o 
   7  10   6       27.77       49.35     20.85 o 
  -2  11   6       15.32       27.84     13.82 o 
  -1  11   6       30.75       19.67      8.41 o 
   0  11   6        1.23        5.88      5.35 o 
   1  11   6      372.86      385.14     13.52 o 
   2  11   6      288.70      273.88     16.05 o 
   3  11   6      254.57      223.91     17.14 o 
   4  11   6      327.55      283.73     20.37 o 
   5  11   6       10.92        8.45     20.21 o 
   6  11   6       34.31       48.11     22.37 o 
   0  12   6      105.15      112.74     11.24 o 
   1  12   6      117.42      111.49      8.17 o 
   2  12   6      306.78      304.35     43.39 o 
   3  12   6      638.18      623.00     60.62 o 
   4  12   6        7.14       -3.57     14.33 o 
  -3 -12   7       71.11       63.09     16.10 o 
  -2 -12   7      213.05      201.95     17.69 o 
  -1 -12   7       23.05       29.68     10.91 o 
  -5 -11   7      143.49      160.08     48.67 o 
  -4 -11   7       28.16       16.99     28.91 o 
  -3 -11   7      267.36      281.02     16.80 o 
  -2 -11   7        8.68        5.67      8.91 o 
  -1 -11   7      259.04      289.86     17.89 o 
   0 -11   7      103.38      104.78      7.29 o 
   1 -11   7       98.08      109.15      6.98 o 
  -6 -10   7       23.54        0.37     13.28 o 
  -5 -10   7       15.86       14.23     13.05 o 
  -4 -10   7      337.78      382.20     62.94 o 
  -3 -10   7      173.99      212.54     17.46 o 
  -2 -10   7      137.24      155.18     12.33 o 
  -1 -10   7       64.84       65.90      7.45 o 
   0 -10   7      258.77      271.12     11.01 o 
   1 -10   7      374.69      376.82     12.39 o 
   2 -10   7       11.05       16.60      6.66 o 
   3 -10   7        2.82        7.21      6.82 o 
  -7  -9   7      104.92       79.18     32.06 o 
  -6  -9   7      225.64      220.76     59.03 o 
  -5  -9   7      211.48      212.19     47.18 o 
  -4  -9   7       55.25       72.61     19.78 o 
  -3  -9   7      319.81      330.63     21.58 o 
  -2  -9   7      409.64      405.33     21.93 o 
  -1  -9   7       98.04      112.62      6.63 o 
   0  -9   7     1079.92     1042.30     21.81 o 
   1  -9   7        2.35        6.16      4.78 o 
   2  -9   7       20.12        9.86      5.41 o 
   3  -9   7      119.26      100.44      7.71 o 
   4  -9   7       23.58        6.72      9.15 o 
  -7  -8   7      106.82       84.62     14.39 o 
  -6  -8   7        6.41       -1.08     10.21 o 
  -5  -8   7        0.90       11.42      9.62 o 
  -4  -8   7      309.11      287.97     22.43 o 
  -3  -8   7      362.01      362.93     22.92 o 
  -2  -8   7      100.13      104.93      9.55 o 
  -1  -8   7     1452.96     1440.35     28.51 o 
   0  -8   7       16.39       16.86      4.29 o 
   1  -8   7       44.58       51.70      5.47 o 
   2  -8   7      462.21      458.19     12.18 o 
   3  -8   7       61.76       52.01      6.33 o 
   4  -8   7       33.32       24.58      7.89 o 
   5  -8   7      246.51      217.49     35.88 o 
  -8  -7   7       12.00       19.14     11.47 o 
  -7  -7   7       67.55       70.15     13.86 o 
  -6  -7   7       32.91       23.45     10.26 o 
  -5  -7   7      343.18      269.62     19.62 o 
  -4  -7   7      156.09      138.32     13.08 o 
  -3  -7   7      480.98      457.56     23.93 o 
  -2  -7   7     1775.51     1769.18     48.42 o 
  -1  -7   7      216.09      226.33      8.30 o 
   0  -7   7      113.78      115.80      6.18 o 
   1  -7   7       33.89       25.71      4.43 o 
   2  -7   7        2.09       -1.46      4.05 o 
   3  -7   7       41.44       39.22      6.88 o 
   4  -7   7      562.35      493.06     23.80 o 
   5  -7   7        2.48      -14.17     30.71 o 
  -8  -6   7       14.60       13.34     11.00 o 
  -7  -6   7        1.24       -2.41     14.87 o 
  -6  -6   7      922.74      838.19     46.82 o 
  -5  -6   7      251.72      212.18     15.13 o 
  -4  -6   7      406.33      369.97     21.02 o 
  -3  -6   7      408.32      369.57     20.32 o 
  -2  -6   7       88.76       81.15      7.87 o 
  -1  -6   7      123.44      113.37      5.25 o 
   0  -6   7      139.69      146.66      5.83 o 
   1  -6   7      260.32      240.20      7.36 o 
   2  -6   7       15.98       16.44      3.82 o 
   3  -6   7      703.43      683.42     15.87 o 
   4  -6   7       18.88       16.90      5.98 o 
   5  -6   7      103.08       99.01     13.93 o 
   6  -6   7       13.19       31.47     13.48 o 
  -8  -5   7       83.13       61.61     10.63 o 
  -7  -5   7      499.88      437.08     24.03 o 
  -6  -5   7      143.76      117.50     10.70 o 
  -5  -5   7      543.66      497.47     23.72 o 
  -4  -5   7      322.07      264.27     17.07 o 
  -3  -5   7       20.26       10.29      7.24 o 
  -2  -5   7        8.47        3.37      4.81 o 
  -1  -5   7      990.85      973.75     21.53 o 
   0  -5   7      350.70      324.60      8.93 o 
   1  -5   7      156.33      154.06      7.55 o 
   2  -5   7     2466.27     2438.56     38.15 o 
   3  -5   7        1.83       -0.02      3.59 o 
   4  -5   7      801.79      770.54     19.56 o 
   5  -5   7       67.40       84.36     10.71 o 
   6  -5   7        3.08       10.73     10.89 o 
   7  -5   7        6.73      -12.33     12.33 o 
  -8  -4   7      376.47      308.56     22.51 o 
  -7  -4   7       31.11       32.88      8.98 o 
  -6  -4   7      573.60      537.62     21.88 o 
  -5  -4   7      346.61      330.85     16.10 o 
  -4  -4   7       60.49       79.21     12.74 o 
  -2  -4   7     1399.33     1351.68     32.96 o 
  -1  -4   7      134.01      140.35      4.93 o 
   0  -4   7     1172.63     1157.84     22.35 o 
   1  -4   7     2577.17     2527.56     38.76 o 
   2  -4   7      174.29      193.44      7.59 o 
   3  -4   7     1241.38     1206.06     21.78 o 
   4  -4   7       44.02       41.13      5.45 o 
   5  -4   7      268.26      301.06     23.21 o 
   6  -4   7      244.14      229.26     19.33 o 
   7  -4   7       24.42        9.36     15.24 o 
  -8  -3   7        8.16       13.71      9.41 o 
  -7  -3   7      156.34      135.08     17.08 o 
  -6  -3   7       63.83       55.48      8.21 o 
  -5  -3   7       21.65       15.61      6.69 o 
  -4  -3   7     1057.14      995.00     29.80 o 
  -2  -3   7      214.62      196.47      8.81 o 
  -1  -3   7     2871.92     2766.13     44.57 o 
   0  -3   7     1185.27     1104.06     18.01 o 
   1  -3   7       23.13       15.58      2.36 o 
   2  -3   7      848.06      727.54     14.75 o 
   3  -3   7      157.22      148.42      5.50 o 
   4  -3   7      798.32      840.22     27.34 o 
   5  -3   7     1098.86     1104.12     34.30 o 
   6  -3   7       14.35       12.56      9.52 o 
   7  -3   7       89.10       86.82     17.86 o 
   8  -3   7       62.99       56.57     24.73 o 
  -8  -2   7      232.83      193.67     14.14 o 
  -7  -2   7      353.86      298.93     24.11 o 
  -6  -2   7        8.05       11.14      6.97 o 
  -5  -2   7      317.30      301.55     14.81 o 
  -4  -2   7      894.66      822.71     25.45 o 
  -2  -2   7      411.05      369.73     11.05 o 
  -1  -2   7      590.68      533.41     14.53 o 
   0  -2   7      137.48      137.55      4.18 o 
   1  -2   7     4462.60     4438.70     65.91 o 
   2  -2   7     1335.44     1358.43     26.10 o 
   3  -2   7      435.31      413.28      9.13 o 
   4  -2   7     1098.43     1170.38     33.76 o 
   5  -2   7       34.33       45.18      7.85 o 
   6  -2   7        1.41        6.42     10.33 o 
   7  -2   7      267.56      292.84     29.80 o 
   8  -2   7      165.51      140.62     26.02 o 
  -8  -1   7      134.88      112.63     19.92 o 
  -7  -1   7      183.59      156.98     12.35 o 
  -6  -1   7      318.24      275.00     15.37 o 
  -5  -1   7       57.64       49.66      6.44 o 
  -4  -1   7      313.26      291.52     16.76 o 
  -2  -1   7     4403.36     4153.61     74.31 o 
  -1  -1   7      229.38      205.13      5.74 o 
   0  -1   7     2679.32     2454.75     36.72 o 
   1  -1   7       19.69       15.73      2.54 o 
   2  -1   7      916.80     1005.13     17.95 o 
   3  -1   7     1402.43     1475.16     28.37 o 
   4  -1   7     1328.22     1378.31     37.82 o 
   5  -1   7       21.27        6.60      6.02 o 
   6  -1   7      359.33      426.42     37.40 o 
   7  -1   7      246.71      345.80     33.69 o 
   8  -1   7      134.87      118.92     23.54 o 
  -8   0   7       14.00        7.31     12.76 o 
  -7   0   7        5.03        3.49      8.30 o 
  -6   0   7       27.05       15.63      7.48 o 
  -5   0   7      784.65      680.55     22.93 o 
  -4   0   7      176.58      151.42      9.45 o 
  -3   0   7      823.04      629.92    107.30 o 
  -2   0   7      643.90      574.20     12.11 o 
  -1   0   7     5954.48     5854.30     87.16 o 
   0   0   7      246.13      249.58      7.37 o 
   1   0   7      255.73      216.56      5.16 o 
   2   0   7     1558.78     1622.33     28.31 o 
   3   0   7     2869.41     3059.01    128.71 o 
   4   0   7        4.18        7.58      4.30 o 
   5   0   7     2730.30     2904.16     91.59 o 
   6   0   7       96.62      125.05     18.09 o 
   7   0   7      610.80      685.05     44.92 o 
   8   0   7      336.28      367.44     34.80 o 
  -8   1   7        5.01      -11.09     13.15 o 
  -7   1   7      278.54      231.18     21.91 o 
  -6   1   7      311.06      265.38     15.40 o 
  -5   1   7      465.12      462.96     18.84 o 
  -4   1   7      249.39      246.85     13.36 o 
  -3   1   7      194.29      140.53     14.09 o 
  -2   1   7     4934.97     4738.75     76.08 o 
  -1   1   7      654.77      624.18     11.31 o 
   0   1   7      326.09      269.75      5.42 o 
   1   1   7      405.96      399.34      8.36 o 
   2   1   7      789.83      826.55     16.09 o 
   3   1   7       61.77       55.39      4.46 o 
   4   1   7     3322.26     3282.61    108.43 o 
   5   1   7      321.34      316.14     27.40 o 
   6   1   7      644.10      621.90     39.20 o 
   7   1   7      610.17      677.17     44.95 o 
   8   1   7       30.74        7.63     15.80 o 
   9   1   7       22.00        5.74     17.88 o 
  -7   2   7      175.70      152.77     15.76 o 
  -6   2   7      433.58      398.36     19.26 o 
  -5   2   7       69.24       56.62      8.80 o 
  -4   2   7      403.02      372.23     16.68 o 
  -3   2   7      966.71      965.63     24.94 o 
  -2   2   7       42.55       40.73      3.05 o 
  -1   2   7      214.55      157.82      5.02 o 
   0   2   7      909.28      918.82     14.69 o 
   1   2   7      558.07      580.80      9.58 o 
   2   2   7      118.16      106.10      3.97 o 
   3   2   7     2124.76     2154.60     85.39 o 
   4   2   7      139.76      128.83     15.29 o 
   5   2   7       53.99       42.21     12.57 o 
   6   2   7      705.82      887.16     50.32 o 
   7   2   7      105.02       82.06     16.26 o 
   8   2   7       65.91       67.84     18.19 o 
   9   2   7      100.77       82.11     20.01 o 
  -7   3   7        5.77        6.42     12.16 o 
  -6   3   7        1.27       -1.47      8.52 o 
  -5   3   7      397.77      376.15     26.27 o 
  -4   3   7      267.24      264.05     14.74 o 
  -3   3   7       22.98       23.31      5.95 o 
  -2   3   7      138.82      120.40      7.18 o 
  -1   3   7      572.48      537.46     10.05 o 
   0   3   7       78.97       95.06      4.11 o 
   1   3   7      506.49      530.18     10.41 o 
   2   3   7     1971.35     2039.88     42.03 o 
   3   3   7      150.40      137.26     15.89 o 
   4   3   7     2740.62     2652.65     85.67 o 
   5   3   7     2491.94     3036.02    138.67 o 
   6   3   7        1.23      -11.48     12.25 o 
   7   3   7      200.23      201.73     22.21 o 
   8   3   7       34.87        9.25     15.24 o 
   9   3   7       10.71        9.34     18.13 o 
  -7   4   7      144.44      117.86     19.08 o 
  -6   4   7       66.04       69.90     11.45 o 
  -5   4   7      604.83      571.82     20.66 o 
  -4   4   7       23.02       16.43      7.20 o 
  -3   4   7      137.92      127.35      9.13 o 
  -2   4   7       51.31       54.31      6.47 o 
  -1   4   7       10.01       13.36      3.16 o 
   0   4   7      192.84      195.49      6.30 o 
   1   4   7     3033.03     2944.21     42.12 o 
   2   4   7      193.46      168.67      5.64 o 
   3   4   7     1574.31     1551.37     36.98 o 
   4   4   7      357.83      433.40     28.83 o 
   5   4   7      788.64      775.39     32.27 o 
   6   4   7      731.43      745.52     44.84 o 
   7   4   7       23.90       47.96     16.57 o 
   8   4   7        3.59       -8.94     17.14 o 
   9   4   7      427.33      395.16     35.59 o 
  -6   5   7      411.38      349.97     21.86 o 
  -5   5   7      270.11      260.28     14.73 o 
  -4   5   7      205.16      225.69     13.10 o 
  -3   5   7       73.22       80.40      6.38 o 
  -2   5   7      154.39      132.86      6.47 o 
  -1   5   7      216.95      205.77      7.11 o 
   0   5   7     2931.05     2943.61     42.76 o 
   1   5   7      607.26      590.90     11.08 o 
   2   5   7     2048.86     1928.32     40.52 o 
   3   5   7      707.02      711.36     21.27 o 
   4   5   7      615.12      535.62     33.58 o 
   5   5   7      355.91      371.72     28.10 o 
   6   5   7      128.20      108.15     16.32 o 
   7   5   7       50.73       54.18     17.37 o 
   8   5   7      849.26     1077.53     62.61 o 
   9   5   7      272.23      237.08     26.88 o 
  -6   6   7       93.24      110.11     14.66 o 
  -5   6   7       98.35       94.97     11.98 o 
  -4   6   7       41.50       39.77      9.33 o 
  -3   6   7      165.18      147.20      7.63 o 
  -2   6   7      330.26      315.01     10.12 o 
  -1   6   7      617.35      599.76     12.99 o 
   0   6   7        0.71       -1.35      3.25 o 
   1   6   7     5040.19     5009.50     68.22 o 
   2   6   7      179.51      178.96      6.80 o 
   3   6   7      521.33      497.97     21.25 o 
   4   6   7     1138.77     1084.16     56.69 o 
   5   6   7      310.47      300.30     26.69 o 
   6   6   7       12.28       22.28     12.47 o 
   7   6   7     1095.32     1353.79     70.60 o 
   8   6   7      386.94      441.17     40.04 o 
  -5   7   7        7.75        4.56     10.71 o 
  -4   7   7       38.12       32.19     10.05 o 
  -3   7   7      234.63      224.46      8.74 o 
  -2   7   7      504.24      474.50     14.01 o 
  -1   7   7       56.14       49.74      5.12 o 
   0   7   7      594.18      581.09     13.39 o 
   1   7   7      367.52      363.41     10.26 o 
   2   7   7      104.29       88.51      5.09 o 
   3   7   7     1079.83     1066.01     38.46 o 
   4   7   7      345.51      327.31     28.21 o 
   5   7   7       52.80       75.95     15.06 o 
   6   7   7      521.69      525.41     37.24 o 
   7   7   7      398.32      395.93     34.28 o 
   8   7   7       24.22       24.01     12.48 o 
  -4   8   7        2.62       -7.37      9.42 o 
  -3   8   7      170.34      176.70      9.03 o 
  -2   8   7        7.00       12.41      6.34 o 
  -1   8   7      686.48      680.53     15.51 o 
   0   8   7      169.40      158.72      6.87 o 
   1   8   7        5.95        4.90      3.68 o 
   2   8   7      641.85      620.23     14.56 o 
   3   8   7     1024.06      978.08     36.97 o 
   4   8   7        2.83       -0.92      9.51 o 
   5   8   7      392.40      375.04     33.20 o 
   6   8   7      321.53      336.69     32.30 o 
   7   8   7      107.91       92.74     18.92 o 
   8   8   7      490.78      478.12     39.57 o 
  -4   9   7       81.48       59.43     11.68 o 
  -3   9   7        4.80        5.36      6.65 o 
  -2   9   7      588.64      622.18     17.26 o 
  -1   9   7       13.95       14.18      5.31 o 
   0   9   7      614.98      631.27     17.22 o 
   1   9   7      204.90      193.12      7.46 o 
   2   9   7      270.06      252.87     10.37 o 
   3   9   7       39.80       37.85      9.08 o 
   4   9   7      626.75      593.83     34.25 o 
   5   9   7      336.75      351.75     35.06 o 
   6   9   7      273.84      225.79     25.98 o 
   7   9   7      581.76      594.49     44.88 o 
  -3  10   7      191.99      208.32     12.77 o 
  -2  10   7        3.39        5.14      7.16 o 
  -1  10   7      274.58      276.76     17.32 o 
   0  10   7        9.00       17.97      6.14 o 
   1  10   7        3.36        8.13      5.93 o 
   2  10   7       95.22       83.30      6.59 o 
   3  10   7      270.72      253.38     18.52 o 
   4  10   7      292.79      269.51     18.77 o 
   5  10   7      364.21      445.69     40.94 o 
   6  10   7      549.53      647.65     48.94 o 
   7  10   7      199.80      169.21     26.14 o 
  -1  11   7       21.49       23.98      8.77 o 
   0  11   7        0.43        9.74      6.36 o 
   1  11   7      196.90      176.82     13.16 o 
   2  11   7      219.85      189.00     13.57 o 
   3  11   7       74.29       61.26     11.85 o 
   4  11   7      602.37      615.28     44.63 o 
   5  11   7      533.73      544.35     47.95 o 
   6  11   7       69.79       86.76     24.29 o 
   1  12   7      297.77      299.29     12.74 o 
   2  12   7       38.91       33.65     10.08 o 
   3  12   7      124.06      112.48     18.33 o 
   4  12   7       44.66       49.14     12.55 o 
  -4 -11   8      134.73      174.10     32.58 o 
  -3 -11   8       34.00       48.45     11.10 o 
  -2 -11   8      104.31      120.03     12.57 o 
  -1 -11   8       28.40       25.59      7.91 o 
   0 -11   8       41.42       56.45      6.54 o 
   1 -11   8       56.27       58.74      6.59 o 
  -6 -10   8       76.07       82.85     16.68 o 
  -5 -10   8      168.24      169.77     19.41 o 
  -4 -10   8      265.75      309.52     40.87 o 
  -3 -10   8       96.24       97.22     17.21 o 
  -2 -10   8       11.58        4.49      8.25 o 
  -1 -10   8       51.70       66.63      8.26 o 
   0 -10   8      199.20      204.56      8.97 o 
   1 -10   8       87.33       83.75      7.09 o 
   2 -10   8      392.56      379.74     13.91 o 
  -6  -9   8      109.80      126.39     45.33 o 
  -5  -9   8      199.39      245.73     63.32 o 
  -4  -9   8       15.88       10.50     11.75 o 
  -3  -9   8       94.53      114.14     12.68 o 
  -2  -9   8       80.84       82.19     12.44 o 
  -1  -9   8       82.78       87.95      6.25 o 
   0  -9   8      545.44      521.03     15.56 o 
   1  -9   8      123.31      122.17      7.27 o 
   2  -9   8       78.44       75.56      7.04 o 
   3  -9   8      329.19      292.16     11.53 o 
   4  -9   8       11.55       -4.16     11.46 o 
  -7  -8   8      548.91      428.32     83.76 o 
  -6  -8   8      144.56      149.18     32.99 o 
  -5  -8   8        0.08       14.18     11.80 o 
  -4  -8   8      217.39      221.05     17.74 o 
  -3  -8   8      291.67      285.17     39.42 o 
  -2  -8   8       74.78       86.65      9.41 o 
  -1  -8   8      655.18      649.80     15.85 o 
   0  -8   8      111.73      128.21      6.41 o 
   1  -8   8        9.88        4.12      4.93 o 
   2  -8   8      176.26      167.06      7.47 o 
   3  -8   8      216.60      188.66     10.70 o 
   4  -8   8        6.60        2.27      7.53 o 
   5  -8   8        1.84        9.19     28.80 o 
  -7  -7   8       37.47       44.58     12.56 o 
  -6  -7   8       16.91       15.63     10.75 o 
  -5  -7   8      199.12      187.71     24.97 o 
  -4  -7   8      254.36      242.39     17.13 o 
  -3  -7   8       83.78       94.67     11.81 o 
  -2  -7   8      735.77      745.98     25.31 o 
  -1  -7   8      187.52      194.16      7.62 o 
   0  -7   8      319.24      328.94     12.39 o 
   1  -7   8     1018.78      955.52     21.59 o 
   2  -7   8       64.15       63.69      5.87 o 
   3  -7   8       11.10        8.18      5.16 o 
   4  -7   8        5.14        9.09      8.95 o 
   5  -7   8      391.69      369.69     50.63 o 
  -8  -6   8      104.23       75.38     13.58 o 
  -7  -6   8       12.79       12.43     10.71 o 
  -6  -6   8       49.69       53.54     14.18 o 
  -5  -6   8       32.25       43.18      9.81 o 
  -4  -6   8       10.76       17.47      9.80 o 
  -3  -6   8     1006.14      966.37     37.56 o 
  -2  -6   8      155.76      151.64     10.06 o 
  -1  -6   8      162.77      179.09      6.38 o 
   0  -6   8      319.01      314.35      9.19 o 
   1  -6   8       87.78       71.92      4.95 o 
   2  -6   8      494.82      464.40     11.97 o 
   3  -6   8       41.31       48.33      5.34 o 
   4  -6   8      614.93      624.51     19.00 o 
   5  -6   8        1.40       -3.39     11.80 o 
   6  -6   8      385.93      412.46     23.17 o 
  -8  -5   8       13.18       14.75     10.51 o 
  -7  -5   8      117.70      125.56     12.39 o 
  -6  -5   8      105.15       95.96     12.81 o 
  -5  -5   8        6.12       13.40      8.28 o 
  -4  -5   8      568.38      515.16     24.41 o 
  -3  -5   8      222.14      210.09     14.59 o 
  -2  -5   8       57.83       47.91      8.82 o 
  -1  -5   8     1062.14     1081.62     21.95 o 
   0  -5   8        7.95        7.02      2.93 o 
   1  -5   8        8.24        6.16      3.41 o 
   2  -5   8       56.13       66.87      5.03 o 
   3  -5   8      510.26      485.69     11.97 o 
   4  -5   8       18.27       11.01      5.33 o 
   5  -5   8      527.08      509.75     26.28 o 
   6  -5   8        0.32       -4.06     11.70 o 
   7  -5   8       67.12       23.67     21.33 o 
  -8  -4   8       62.41       64.97     11.44 o 
  -7  -4   8      127.20      108.61     12.41 o 
  -6  -4   8       39.82       32.51      8.54 o 
  -5  -4   8      605.34      551.04     34.28 o 
  -4  -4   8      407.69      382.59     17.28 o 
  -3  -4   8     1772.38     1652.05     55.61 o 
  -2  -4   8     1497.79     1458.97     49.22 o 
  -1  -4   8        7.50        3.85      2.99 o 
   0  -4   8      217.33      209.65      6.88 o 
   1  -4   8     1441.68     1517.12     24.56 o 
   2  -4   8      146.52      137.81      5.03 o 
   3  -4   8       76.50       69.24      6.08 o 
   4  -4   8      815.56      797.76     27.92 o 
   5  -4   8        3.07       -6.46      9.02 o 
   6  -4   8      136.03      122.75     14.81 o 
   7  -4   8      176.17      155.00     38.10 o 
  -8  -3   8       20.74       21.57     10.37 o 
  -7  -3   8      200.01      155.00     12.70 o 
  -6  -3   8      753.49      673.24     24.63 o 
  -5  -3   8      346.44      338.95     21.42 o 
  -4  -3   8     1589.62     1581.85     44.21 o 
  -3  -3   8       26.42       -1.25      3.14 o 
  -2  -3   8      657.17      603.27     15.88 o 
  -1  -3   8      618.98      551.91     11.39 o 
   0  -3   8      524.14      478.26      9.81 o 
   1  -3   8       17.37       21.45      2.65 o 
   2  -3   8      490.57      467.20     12.16 o 
   3  -3   8      961.30      929.75     17.49 o 
   4  -3   8       15.39        9.09      4.62 o 
   5  -3   8      168.70      175.99     12.93 o 
   6  -3   8       32.07       33.65     10.05 o 
   7  -3   8       63.97       72.54     23.15 o 
  -8  -2   8       27.26       27.99     10.50 o 
  -7  -2   8       83.97       68.46     10.43 o 
  -6  -2   8       17.65       16.84      7.74 o 
  -5  -2   8      725.29      668.51     23.30 o 
  -4  -2   8      565.18      529.81     19.48 o 
  -2  -2   8      148.41      155.39      6.37 o 
  -1  -2   8     1157.58     1047.19     18.50 o 
   0  -2   8      695.31      668.38     11.34 o 
   1  -2   8      104.55       84.15      4.05 o 
   2  -2   8     1263.35     1192.46     28.59 o 
   3  -2   8      225.54      212.91      6.53 o 
   4  -2   8      877.68      924.66     28.70 o 
   5  -2   8       73.49       51.91      8.68 o 
   6  -2   8       17.16       24.26     11.13 o 
   7  -2   8       29.33       17.91     18.91 o 
   8  -2   8        2.60       21.61     21.48 o 
  -8  -1   8      148.09      126.56     13.50 o 
  -7  -1   8       80.84       76.52     10.68 o 
  -6  -1   8      195.66      171.28     12.12 o 
  -5  -1   8      730.28      670.71     20.24 o 
  -4  -1   8      194.13      182.05      9.50 o 
  -2  -1   8     2205.78     2121.23     36.52 o 
  -1  -1   8       24.93       33.21      2.72 o 
   0  -1   8     1335.71     1230.58     17.80 o 
   1  -1   8     4672.80     4560.86     67.80 o 
   2  -1   8       17.44       14.88      2.44 o 
   3  -1   8     1717.23     1801.89     31.31 o 
   4  -1   8       16.10       13.00      5.74 o 
   5  -1   8       86.38       75.83      8.19 o 
   6  -1   8      138.17      111.68     19.11 o 
   7  -1   8      167.18      133.57     21.70 o 
   8  -1   8       41.40       60.71     22.64 o 
  -8   0   8        7.21       17.64     10.89 o 
  -7   0   8      354.38      304.23     25.82 o 
  -6   0   8      190.60      168.24     12.02 o 
  -5   0   8        1.32       -2.80      6.17 o 
  -4   0   8     1315.86     1171.53     33.97 o 
  -3   0   8     1207.90     1137.68     27.92 o 
  -2   0   8        3.21        6.80      3.21 o 
  -1   0   8      448.66      402.30      8.14 o 
   0   0   8     1683.87     1605.02     22.56 o 
   1   0   8        1.93       -1.29      1.29 o 
   2   0   8     4552.59     4647.10     74.56 o 
   3   0   8       51.10       51.67      4.27 o 
   4   0   8      123.04      124.43      7.98 o 
   5   0   8      532.02      571.90     25.18 o 
   6   0   8      355.13      482.61     38.31 o 
   7   0   8        5.97        3.79     15.23 o 
   8   0   8      447.04      465.28     39.45 o 
  -8   1   8      118.98      111.27     22.73 o 
  -7   1   8       28.01       20.35      9.53 o 
  -6   1   8        0.50        4.75      7.70 o 
  -5   1   8      830.64      739.07     25.24 o 
  -4   1   8      584.81      523.09     19.62 o 
  -3   1   8      543.67      480.15     18.16 o 
  -2   1   8     1417.78     1350.77     21.73 o 
  -1   1   8      328.40      295.28      6.83 o 
   0   1   8      584.50      601.58      9.56 o 
   1   1   8     7220.56     7117.46    106.76 o 
   2   1   8       11.03        6.99      2.03 o 
   3   1   8       52.19       51.15      3.29 o 
   4   1   8     1019.16     1011.40     35.90 o 
   5   1   8       25.17       20.11     11.89 o 
   6   1   8       16.82       -0.86     13.10 o 
   7   1   8      551.97      592.42     42.63 o 
   8   1   8      152.99      133.43     21.84 o 
  -7   2   8        0.99        3.66      9.48 o 
  -6   2   8       49.71       60.94     14.19 o 
  -5   2   8       84.18       57.62      9.07 o 
  -4   2   8      164.82      160.14     10.98 o 
  -3   2   8     2187.44     2131.24     48.53 o 
  -2   2   8      483.03      431.65     10.26 o 
  -1   2   8      401.63      391.44      9.01 o 
   0   2   8     1436.21     1422.07     21.45 o 
   1   2   8      167.41      181.84      4.68 o 
   2   2   8      818.73      813.97     15.90 o 
   3   2   8      731.59      708.48     20.38 o 
   4   2   8      248.89      249.80     13.56 o 
   5   2   8       10.84       10.86     11.93 o 
   6   2   8      964.23     1082.87     59.20 o 
   7   2   8      342.18      384.62     34.02 o 
   8   2   8       53.96       43.38     18.95 o 
  -7   3   8       65.10       58.64     16.28 o 
  -6   3   8       87.70       80.00     11.54 o 
  -5   3   8      269.34      245.34     14.99 o 
  -4   3   8      424.80      385.88     15.47 o 
  -3   3   8      227.08      211.70     10.32 o 
  -2   3   8      713.10      686.68     14.46 o 
  -1   3   8     2047.16     2081.95     33.10 o 
   0   3   8      535.06      537.54     10.69 o 
   1   3   8      125.16      101.57      3.62 o 
   2   3   8      225.94      212.12      6.33 o 
   3   3   8     1116.08     1117.37     31.84 o 
   4   3   8       46.43       38.13      6.48 o 
   5   3   8     1298.38     1379.13     70.91 o 
   6   3   8      317.54      288.97     26.18 o 
   7   3   8      624.33      745.52     48.17 o 
   8   3   8      381.01      372.94     34.69 o 
   9   3   8        5.98       10.18     19.44 o 
  -7   4   8        1.47        6.32     16.35 o 
  -6   4   8       39.49       36.59     10.95 o 
  -5   4   8      462.36      425.43     18.06 o 
  -4   4   8      177.38      177.23     11.44 o 
  -3   4   8      657.83      628.29     17.23 o 
  -2   4   8     1101.03     1046.60     18.78 o 
  -1   4   8      211.58      220.24      6.42 o 
   0   4   8      941.44      906.88     15.24 o 
   1   4   8     1095.35     1101.11     20.43 o 
   2   4   8       67.77       61.41      3.80 o 
   3   4   8      576.64      587.62     23.34 o 
   4   4   8     2029.59     2026.67     65.43 o 
   5   4   8      187.67      213.65     22.51 o 
   6   4   8      771.78      924.03     53.90 o 
   7   4   8      250.26      235.28     25.96 o 
   8   4   8      230.93      199.23     25.59 o 
  -6   5   8      280.67      241.15     17.57 o 
  -5   5   8       70.13       67.47     10.56 o 
  -4   5   8      262.53      269.04     15.06 o 
  -3   5   8      156.71      168.52      7.41 o 
  -2   5   8        7.72        2.59      3.97 o 
  -1   5   8      606.59      552.53     12.21 o 
   0   5   8      217.28      214.74      6.43 o 
   1   5   8       96.12       91.04      4.22 o 
   2   5   8      333.19      296.77     14.64 o 
   3   5   8     1759.36     1701.94     41.20 o 
   4   5   8        0.67       -0.35      5.47 o 
   5   5   8      304.66      357.97     29.34 o 
   6   5   8      396.05      394.07     23.45 o 
   7   5   8      278.46      317.83     29.78 o 
   8   5   8       37.76       35.87     20.92 o 
  -6   6   8       75.69       71.56     17.65 o 
  -5   6   8      254.67      224.23     15.02 o 
  -4   6   8      251.88      230.32     17.04 o 
  -3   6   8        1.32        1.35      5.06 o 
  -2   6   8      494.91      483.46     13.10 o 
  -1   6   8      246.29      251.96      8.59 o 
   0   6   8      373.12      370.42     10.43 o 
   1   6   8      279.48      272.02      8.77 o 
   2   6   8     1553.52     1488.48     40.47 o 
   3   6   8      153.71      109.38      9.61 o 
   4   6   8      511.12      562.30     23.62 o 
   5   6   8      665.88      681.40     42.61 o 
   6   6   8      102.71       84.05     16.66 o 
   7   6   8      144.24      120.61     14.73 o 
   8   6   8       11.55        7.97     20.51 o 
  -5   7   8       92.08       89.89     12.91 o 
  -4   7   8      165.38      192.82     14.24 o 
  -3   7   8      279.80      273.19     10.44 o 
  -2   7   8       17.46       26.07      5.98 o 
  -1   7   8        0.14       -1.32      4.35 o 
   0   7   8     1344.10     1331.79     24.38 o 
   1   7   8     2378.86     2357.02     37.91 o 
   2   7   8        0.04       -0.53      2.91 o 
   3   7   8      706.22      694.35     35.31 o 
   4   7   8       15.58       17.56      6.84 o 
   5   7   8      254.02      253.87     24.45 o 
   6   7   8      449.03      437.49     35.60 o 
   7   7   8       63.12       39.07     17.65 o 
   8   7   8       50.97       36.74     19.26 o 
  -4   8   8       37.17       30.15     10.57 o 
  -3   8   8      118.30      108.26      7.98 o 
  -2   8   8       98.16       89.01      7.80 o 
  -1   8   8       14.30       11.73      5.11 o 
   0   8   8      873.29      860.08     20.61 o 
   1   8   8       59.73       60.85      5.00 o 
   2   8   8     1316.00     1284.55     25.30 o 
   3   8   8       10.51       -3.33      7.81 o 
   4   8   8      201.20      202.93     14.77 o 
   5   8   8      476.98      493.74     38.44 o 
   6   8   8      144.80      125.76     20.84 o 
   7   8   8        2.01      -13.60     16.62 o 
   8   8   8      747.44      842.29     63.72 o 
  -3   9   8      121.46      125.15      8.89 o 
  -2   9   8      255.66      275.97     13.30 o 
  -1   9   8      696.98      675.16     20.19 o 
   0   9   8        5.17        4.36      5.61 o 
   1   9   8      831.23      789.44     16.79 o 
   2   9   8       63.64       62.47      6.07 o 
   3   9   8      285.30      232.41     16.64 o 
   4   9   8      513.42      474.15     36.43 o 
   5   9   8       35.69       25.44     16.00 o 
   6   9   8        2.92        4.31     17.42 o 
   7   9   8      449.44      494.71     41.89 o 
  -2  10   8        5.24        0.49      8.15 o 
  -1  10   8        0.54        8.23      7.96 o 
   0  10   8      559.18      566.41     23.35 o 
   1  10   8        2.10        2.42      4.69 o 
   2  10   8      315.78      314.28     13.23 o 
   3  10   8      529.52      559.46     50.82 o 
   4  10   8       47.81       50.41     14.72 o 
   5  10   8        7.06       -6.97     17.12 o 
   6  10   8      446.36      521.89     44.95 o 
  -1  11   8      253.17      267.37     14.00 o 
   0  11   8        8.11       16.28      6.67 o 
   1  11   8       40.48       32.52     10.34 o 
   2  11   8      176.81      119.75     18.28 o 
   3  11   8       78.27       92.34     14.84 o 
   4  11   8        3.28       -1.21     10.15 o 
   5  11   8      209.13      165.73     16.10 o 
   2  12   8       52.92       54.49     10.71 o 
   3  12   8       25.31       13.42     14.36 o 
  -4 -11   9        4.00        1.61     14.07 o 
  -3 -11   9      175.45      176.08     20.29 o 
  -2 -11   9       46.49       47.19     10.98 o 
  -1 -11   9       80.94       96.97     10.15 o 
   0 -11   9       12.69       12.62      6.18 o 
  -5 -10   9        1.30       -3.16     14.05 o 
  -4 -10   9      162.26      166.11     21.56 o 
  -3 -10   9        4.76       -0.82     10.24 o 
  -2 -10   9      184.69      206.82     14.66 o 
  -1 -10   9        5.70       -0.38      6.88 o 
   0 -10   9      103.53      107.73      7.35 o 
   1 -10   9       86.70       86.67      7.24 o 
   2 -10   9      326.81      292.32     12.71 o 
  -6  -9   9       96.92      107.92     41.13 o 
  -5  -9   9      326.63      278.16     46.27 o 
  -4  -9   9       15.26       13.72     12.56 o 
  -3  -9   9      265.34      296.51     37.49 o 
  -2  -9   9       14.28       10.53     12.87 o 
  -1  -9   9      347.59      314.20     13.15 o 
   0  -9   9        8.39        5.64      5.03 o 
   1  -9   9      616.09      578.72     15.29 o 
   2  -9   9        0.44        1.46      6.68 o 
   3  -9   9      234.09      218.40     10.32 o 
  -7  -8   9      171.50      163.08     18.76 o 
  -6  -8   9      245.75      234.16     33.56 o 
  -5  -8   9       10.19       19.41     11.49 o 
  -4  -8   9      139.53      149.05     31.50 o 
  -3  -8   9        4.94       17.03      7.97 o 
  -2  -8   9        1.10       -2.01      7.46 o 
  -1  -8   9      127.49      120.17      6.65 o 
   0  -8   9      416.99      406.79     12.10 o 
   1  -8   9       24.31       21.55      5.14 o 
   2  -8   9      511.52      464.71     15.22 o 
   3  -8   9      256.39      263.88     10.66 o 
   4  -8   9       58.64       44.69      8.91 o 
  -7  -7   9      120.89       96.12     31.87 o 
  -6  -7   9       12.34       12.97     11.58 o 
  -5  -7   9       76.86       81.50     26.26 o 
  -4  -7   9       77.81       87.49     32.83 o 
  -3  -7   9       20.10       14.00      9.23 o 
  -2  -7   9        5.83       16.17      7.09 o 
  -1  -7   9      829.01      793.16     17.92 o 
   0  -7   9       46.89       46.92      5.32 o 
   1  -7   9      151.83      146.68      6.78 o 
   2  -7   9      384.22      360.38     10.41 o 
   3  -7   9       29.53       23.70      5.67 o 
   4  -7   9      167.07      155.62     10.57 o 
   5  -7   9        6.99        8.46     15.72 o 
  -7  -6   9       31.20       16.16     16.50 o 
  -6  -6   9      115.46      110.03     15.47 o 
  -5  -6   9       82.64       76.05     11.82 o 
  -4  -6   9        7.28        3.97      8.73 o 
  -3  -6   9      258.57      270.16     18.02 o 
  -2  -6   9     1467.27     1369.74     39.40 o 
  -1  -6   9       71.51       72.37      5.43 o 
   0  -6   9     1486.45     1481.77     26.26 o 
   1  -6   9     1531.87     1464.60     26.04 o 
   2  -6   9        6.16       12.04      4.20 o 
   3  -6   9      179.87      172.13      7.97 o 
   4  -6   9        9.77        3.60      6.52 o 
   5  -6   9       10.78       22.73     14.74 o 
   6  -6   9      203.13      206.57     22.51 o 
  -8  -5   9       24.12       22.16     11.36 o 
  -7  -5   9       91.84       85.80     14.23 o 
  -6  -5   9        3.38       14.21      9.84 o 
  -5  -5   9        6.36        2.97      8.46 o 
  -4  -5   9      135.54      137.93     12.83 o 
  -3  -5   9      582.22      511.77     24.83 o 
  -2  -5   9      421.53      390.13     18.08 o 
  -1  -5   9     3010.67     3043.02     55.08 o 
   0  -5   9      112.09       96.53      5.15 o 
   1  -5   9      367.01      368.68      9.55 o 
   2  -5   9      203.14      191.50      7.20 o 
   3  -5   9        7.01        5.55      4.14 o 
   4  -5   9        1.05       -2.42      5.28 o 
   5  -5   9      702.73      672.18     33.44 o 
   6  -5   9      170.87      153.92     30.35 o 
  -8  -4   9      151.61      142.74     13.71 o 
  -7  -4   9       21.62       22.93      9.83 o 
  -6  -4   9        0.34       -4.31      8.18 o 
  -5  -4   9       79.78       90.64      9.91 o 
  -4  -4   9     1239.30     1141.52     42.12 o 
  -3  -4   9     1257.98     1208.26     43.62 o 
  -2  -4   9     2317.89     2233.99     59.17 o 
  -1  -4   9        5.16       -2.04      3.20 o 
   0  -4   9      194.97      172.08      6.51 o 
   1  -4   9      253.01      222.99      7.13 o 
   2  -4   9       39.97       33.31      5.19 o 
   3  -4   9       98.89       83.79      5.08 o 
   4  -4   9      981.33     1027.01     26.23 o 
   5  -4   9      385.07      393.84     20.91 o 
   6  -4   9      173.14      186.71     30.06 o 
   7  -4   9      344.59      302.38     67.72 o 
  -8  -3   9        2.78        5.91     10.83 o 
  -7  -3   9        1.00        2.69      9.22 o 
  -6  -3   9      171.75      157.80     12.46 o 
  -5  -3   9      212.34      205.54     13.58 o 
  -4  -3   9        8.27       15.38      6.58 o 
  -3  -3   9     2292.93     2272.46     60.35 o 
  -2  -3   9      403.28      365.78     12.55 o 
  -1  -3   9      336.04      298.49      8.43 o 
   0  -3   9      265.98      249.89      7.99 o 
   1  -3   9       15.92       11.50      2.90 o 
   2  -3   9        5.04       -0.11      1.71 o 
   3  -3   9     1065.95     1069.49     19.86 o 
   4  -3   9     1269.97     1228.28     29.28 o 
   5  -3   9      269.69      289.08     15.99 o 
   6  -3   9      241.58      207.06     18.42 o 
   7  -3   9       14.94       19.20     21.76 o 
  -8  -2   9        4.73        9.18     10.49 o 
  -7  -2   9      125.35      100.62     11.71 o 
  -6  -2   9       67.35       63.05      9.32 o 
  -5  -2   9       36.50       34.79      7.81 o 
  -4  -2   9       60.86       58.36      7.95 o 
  -3  -2   9      159.30      167.44     10.74 o 
  -2  -2   9      668.11      617.44     15.28 o 
  -1  -2   9      398.99      338.71      8.81 o 
   0  -2   9       86.86       85.63      4.01 o 
   1  -2   9       52.65       53.97      3.37 o 
   2  -2   9      892.65      879.27     18.89 o 
   3  -2   9     1295.36     1278.26     22.58 o 
   4  -2   9      257.65      218.14     12.68 o 
   5  -2   9      978.79      946.53     30.47 o 
   6  -2   9        4.01       -0.41     10.94 o 
   7  -2   9      251.18      225.25     28.91 o 
   8  -2   9      243.28      229.37     30.39 o 
  -8  -1   9       15.89       39.92     18.82 o 
  -7  -1   9      217.57      185.56     14.35 o 
  -6  -1   9        6.63        7.93      8.01 o 
  -5  -1   9      683.67      636.02     20.06 o 
  -4  -1   9       18.90       17.23      5.70 o 
  -3  -1   9       48.17       30.50      5.17 o 
  -2  -1   9      687.39      635.59     14.15 o 
  -1  -1   9      337.56      338.86      7.83 o 
   0  -1   9      105.50       96.00      3.70 o 
   1  -1   9      613.37      560.57     16.02 o 
   2  -1   9      486.26      493.12     11.24 o 
   3  -1   9      685.76      602.47     15.31 o 
   4  -1   9     2314.44     2413.94     63.41 o 
   5  -1   9      285.03      263.14     17.96 o 
   6  -1   9      429.51      498.83     40.11 o 
   7  -1   9       98.80      103.45     21.84 o 
   8  -1   9       45.31       34.59     22.73 o 
  -8   0   9      137.43      126.70     23.03 o 
  -7   0   9      223.87      200.78     12.77 o 
  -6   0   9      465.39      411.07     28.09 o 
  -5   0   9        1.19       -0.63      6.76 o 
  -4   0   9     1368.49     1283.77     36.83 o 
  -3   0   9      431.44      424.47     15.52 o 
  -2   0   9       49.00       55.85      4.58 o 
  -1   0   9      241.11      229.79      6.72 o 
   0   0   9     1074.50      996.03     15.08 o 
   1   0   9      772.85      702.37     11.67 o 
   2   0   9     1937.97     1893.54     41.97 o 
   3   0   9     2476.37     2409.92     44.95 o 
   4   0   9      193.36      185.30     10.38 o 
   5   0   9      201.82      213.24     29.36 o 
   6   0   9       82.36       87.15     18.58 o 
   7   0   9        5.00       11.87     17.12 o 
   8   0   9       37.70       42.78     20.38 o 
  -7   1   9       47.65       41.79     10.65 o 
  -6   1   9        3.98       12.19      8.38 o 
  -5   1   9     1106.36      989.78     31.38 o 
  -4   1   9       14.42       12.60      6.60 o 
  -3   1   9      195.82      189.79      9.72 o 
  -2   1   9       19.39       15.91      2.83 o 
  -1   1   9     1041.24      967.80     15.80 o 
   0   1   9      572.39      583.16      9.63 o 
   1   1   9     2850.47     2716.50     42.50 o 
   2   1   9     1457.49     1387.03     22.36 o 
   3   1   9      409.55      391.42     10.10 o 
   4   1   9     2135.79     2318.25     78.08 o 
   5   1   9      262.97      255.69     15.86 o 
   6   1   9      100.65      110.90     18.59 o 
   7   1   9       14.81       -7.40     16.81 o 
   8   1   9      568.85      630.66     45.53 o 
  -7   2   9        1.27       -1.58      9.70 o 
  -6   2   9      385.95      366.28     19.37 o 
  -5   2   9       45.27       50.93      9.26 o 
  -4   2   9        0.81        0.89      6.11 o 
  -3   2   9        6.60       14.83      5.90 o 
  -2   2   9      697.07      658.55     13.04 o 
  -1   2   9       43.55       43.51      3.65 o 
   0   2   9     3061.90     3056.03     41.50 o 
   1   2   9     3146.28     3000.46     42.92 o 
   2   2   9        2.25        3.62      2.04 o 
   3   2   9      519.21      515.83     13.54 o 
   4   2   9       80.39       72.57      8.52 o 
   5   2   9        4.83        5.45     13.30 o 
   6   2   9      381.99      366.99     34.65 o 
   7   2   9      436.10      455.11     37.88 o 
   8   2   9      104.75      109.81     23.23 o 
  -7   3   9      102.11       88.63     15.54 o 
  -6   3   9        9.55       -5.68      9.14 o 
  -5   3   9      102.86       97.28     11.10 o 
  -4   3   9       77.73       77.36      8.65 o 
  -3   3   9     1089.36     1106.26     29.44 o 
  -2   3   9      176.30      158.29      6.00 o 
  -1   3   9     1310.83     1283.79     21.97 o 
   0   3   9      905.31      900.29     15.00 o 
   1   3   9       51.13       58.28      3.44 o 
   2   3   9      735.99      691.39     15.21 o 
   3   3   9      625.04      661.37     16.02 o 
   4   3   9       44.25       41.13      7.46 o 
   5   3   9      327.81      305.09     27.21 o 
   6   3   9      652.53      757.99     49.03 o 
   7   3   9       12.11       -4.98     16.44 o 
   8   3   9      858.46      896.61     55.19 o 
  -6   4   9        0.06       -7.88      9.98 o 
  -5   4   9       17.59       17.97      8.72 o 
  -4   4   9      404.48      384.13     16.81 o 
  -3   4   9       75.29       84.20      7.37 o 
  -2   4   9     1430.71     1397.66     23.81 o 
  -1   4   9      528.99      506.36     10.74 o 
   0   4   9       37.86       32.52      3.47 o 
   1   4   9     1453.74     1380.04     27.37 o 
   2   4   9       70.10       70.62      4.40 o 
   3   4   9      104.92       92.14      7.75 o 
   4   4   9     1451.55     1360.41     38.86 o 
   5   4   9      819.13      778.47     47.82 o 
   6   4   9      268.20      262.83     26.63 o 
   7   4   9     1383.62     1661.85     86.92 o 
   8   4   9      176.87      193.45     26.38 o 
  -6   5   9       56.62       58.07     12.74 o 
  -5   5   9       16.09       10.11     10.87 o 
  -4   5   9        1.06       -6.65      8.02 o 
  -3   5   9      812.66      790.84     17.65 o 
  -2   5   9      395.69      388.54     10.70 o 
  -1   5   9      264.23      248.58      7.90 o 
   0   5   9      775.85      768.87     15.73 o 
   1   5   9      742.35      698.44     14.56 o 
   2   5   9       10.23        5.28      3.37 o 
   3   5   9      783.65      776.47     30.06 o 
   4   5   9      377.21      390.79     19.48 o 
   5   5   9      218.19      257.61     17.56 o 
   6   5   9     1019.27      997.61     58.32 o 
   7   5   9       41.09       27.78     18.96 o 
   8   5   9       77.35       63.39     22.52 o 
  -5   6   9       40.11       35.43     10.96 o 
  -4   6   9       37.54       41.24     10.05 o 
  -3   6   9      104.53       97.39      7.10 o 
  -2   6   9      489.21      510.47     12.85 o 
  -1   6   9      200.68      219.44      8.11 o 
   0   6   9      210.18      194.16      7.17 o 
   1   6   9       27.07       20.09      4.01 o 
   2   6   9      379.62      367.84     10.21 o 
   3   6   9     1271.42     1223.95     31.77 o 
   4   6   9       12.29        2.53      6.76 o 
   5   6   9     1351.89     1345.63     70.92 o 
   6   6   9        1.33        3.83     11.08 o 
   7   6   9      394.67      447.93     41.54 o 
   8   6   9      158.92      164.07     27.68 o 
  -5   7   9      207.85      203.10     15.86 o 
  -4   7   9      104.17       93.28     12.31 o 
  -3   7   9      145.86      160.23      8.42 o 
  -2   7   9      132.32      137.46      7.79 o 
  -1   7   9        6.02        3.72      4.69 o 
   0   7   9       55.45       54.77      6.56 o 
   1   7   9       55.11       62.11      5.32 o 
   2   7   9      444.86      431.92     16.07 o 
   3   7   9      337.47      329.79     19.11 o 
   4   7   9     2369.65     2123.35     70.41 o 
   5   7   9        2.93        7.73     13.95 o 
   6   7   9      587.12      626.17     44.45 o 
   7   7   9       12.06       10.51     12.61 o 
   8   7   9        1.34      -19.07     19.07 o 
  -4   8   9      213.86      214.14     14.49 o 
  -3   8   9       21.19       20.80      6.71 o 
  -2   8   9       96.32      109.01      8.42 o 
  -1   8   9      117.73      116.20      9.54 o 
   0   8   9      289.36      283.61     10.21 o 
   1   8   9      135.48      129.68      7.44 o 
   2   8   9      177.81      158.52      8.67 o 
   3   8   9      681.11      663.17     28.85 o 
   4   8   9       32.57       16.63      8.39 o 
   5   8   9      802.42      817.03     51.82 o 
   6   8   9       80.89       63.98     19.10 o 
   7   8   9       11.35       21.61     19.02 o 
  -3   9   9       27.04       29.00      7.52 o 
  -2   9   9       13.41       26.00      8.29 o 
  -1   9   9      195.80      202.92     10.95 o 
   0   9   9        1.19       -0.91      7.46 o 
   1   9   9      221.04      216.96     15.91 o 
   2   9   9      563.32      544.33     26.13 o 
   3   9   9       39.27       35.55      9.67 o 
   4   9   9      796.21      847.49     53.96 o 
   5   9   9       83.04      104.06     21.59 o 
   6   9   9        0.31      -17.18     17.18 o 
   7   9   9       50.04       45.45     21.76 o 
  -2  10   9        8.38        7.01      8.41 o 
  -1  10   9       24.25       17.84      8.71 o 
   0  10   9      352.47      349.27     13.56 o 
   1  10   9      491.06      502.94     14.93 o 
   2  10   9       14.67       14.39      5.43 o 
   3  10   9      321.12      259.11     18.53 o 
   4  10   9       21.35       17.39     10.31 o 
   5  10   9        3.11       -1.00      9.50 o 
   6  10   9       50.97       47.40     21.48 o 
   0  11   9      134.09      111.05      8.63 o 
   1  11   9       30.45       25.48      8.07 o 
   2  11   9      404.57      381.53     27.40 o 
   3  11   9       23.15       41.24     15.15 o 
   4  11   9        8.65       10.63     10.95 o 
   5  11   9       39.07       48.44     12.25 o 
  -3 -11  10      131.55      168.51     44.66 o 
  -2 -11  10       56.68       82.40     14.92 o 
  -1 -11  10        6.24       21.10      9.36 o 
  -5 -10  10        6.38       15.68     22.90 o 
  -4 -10  10      262.38      325.40     86.61 o 
  -3 -10  10      251.19      309.70     41.81 o 
  -2 -10  10        0.37       -0.79      9.21 o 
  -1 -10  10      219.38      208.08     12.61 o 
   0 -10  10        4.50        1.90      5.49 o 
   1 -10  10        4.62        0.23      5.80 o 
   2 -10  10       35.30       41.63      8.32 o 
  -6  -9  10        0.60        4.86     14.06 o 
  -5  -9  10      168.46      167.32     34.92 o 
  -4  -9  10      174.76      193.88     20.11 o 
  -3  -9  10       38.86       46.97     10.53 o 
  -2  -9  10      226.80      249.84     15.66 o 
  -1  -9  10        2.40        6.35      6.19 o 
   0  -9  10       65.40       74.89      6.57 o 
   1  -9  10      124.78      112.69      7.61 o 
   2  -9  10        2.78        6.84      6.39 o 
   3  -9  10       42.33       44.01      8.07 o 
  -6  -8  10      118.94      106.56     16.49 o 
  -5  -8  10      110.65      135.51     35.85 o 
  -4  -8  10      309.70      272.01     21.31 o 
  -3  -8  10      475.35      455.40     21.06 o 
  -2  -8  10        7.82       10.57      8.15 o 
  -1  -8  10       26.63       25.98      6.48 o 
   0  -8  10        4.82        9.01      4.92 o 
   1  -8  10        1.35       -3.02      4.86 o 
   2  -8  10       47.31       37.64      5.69 o 
   3  -8  10      230.80      217.61      9.93 o 
   4  -8  10        1.16      -10.38     10.38 o 
  -7  -7  10      280.77      244.94     32.77 o 
  -6  -7  10      122.04      149.86     37.03 o 
  -5  -7  10      287.02      258.07     50.64 o 
  -4  -7  10      190.95      203.76     20.71 o 
  -3  -7  10      207.35      193.00     12.80 o 
  -2  -7  10        5.04        5.81      7.35 o 
  -1  -7  10       95.91      108.83      6.46 o 
   0  -7  10      111.20      105.40      6.15 o 
   1  -7  10       10.20        2.77      4.75 o 
   2  -7  10      469.83      451.97     12.13 o 
   3  -7  10        3.06       -2.28      5.40 o 
   4  -7  10       48.93       26.03      8.23 o 
   5  -7  10        5.06       -6.75     16.12 o 
  -7  -6  10       33.01       27.64     13.47 o 
  -6  -6  10      246.37      236.20     28.13 o 
  -5  -6  10      288.77      262.57     35.27 o 
  -4  -6  10       58.43       49.91     11.24 o 
  -3  -6  10       25.01       23.91     11.13 o 
  -2  -6  10      295.32      304.58     15.82 o 
  -1  -6  10       58.79       62.24      5.39 o 
   0  -6  10      151.65      167.44      9.61 o 
   1  -6  10     1691.13     1622.12     28.72 o 
   2  -6  10       85.13       77.08      5.60 o 
   3  -6  10      716.12      655.86     16.18 o 
   4  -6  10       64.84       56.25      8.20 o 
   5  -6  10       32.73       34.58     15.80 o 
  -7  -5  10      213.27      200.65     20.11 o 
  -6  -5  10      318.42      297.09     25.62 o 
  -5  -5  10      163.69      140.25     14.32 o 
  -4  -5  10      614.53      588.41     29.06 o 
  -3  -5  10      272.20      294.89     19.90 o 
  -2  -5  10        0.62        4.82      6.80 o 
  -1  -5  10     1004.61      984.59     18.78 o 
   0  -5  10     1092.97     1059.95     20.11 o 
   1  -5  10      129.78      118.01      5.92 o 
   2  -5  10     1172.89     1136.16     21.37 o 
   3  -5  10       66.02       59.70      5.62 o 
   4  -5  10       32.94       42.52      8.30 o 
   5  -5  10      117.29      141.18     19.14 o 
   6  -5  10        2.17        8.35     15.44 o 
  -7  -4  10       45.89       51.03     15.02 o 
  -6  -4  10        3.05        4.18      8.85 o 
  -5  -4  10      163.58      133.75     11.69 o 
  -4  -4  10       58.35       60.56     10.17 o 
  -3  -4  10       48.64       40.86      9.12 o 
  -2  -4  10     1402.16     1351.92     38.94 o 
  -1  -4  10      553.35      530.70     12.26 o 
   0  -4  10       82.33       82.75      4.61 o 
   1  -4  10      927.53      849.06     15.93 o 
   2  -4  10      229.64      219.13      7.04 o 
   3  -4  10      178.07      183.36      9.02 o 
   4  -4  10      233.28      239.76     10.29 o 
   5  -4  10        3.17        5.45      9.98 o 
   6  -4  10      107.11       92.41     47.87 o 
   7  -4  10       51.86       37.89     25.42 o 
  -7  -3  10        1.23        8.49     10.08 o 
  -6  -3  10       18.62       25.36      9.36 o 
  -5  -3  10      143.84      125.32     11.13 o 
  -4  -3  10      181.18      190.47     12.40 o 
  -3  -3  10      652.74      576.59     25.96 o 
  -2  -3  10     1009.96      980.82     30.31 o 
  -1  -3  10       10.61       10.38      3.59 o 
   0  -3  10     2538.95     2376.65     40.48 o 
   1  -3  10      869.14      839.94     15.41 o 
   2  -3  10      107.05      101.82      4.93 o 
   3  -3  10      103.64       99.31      5.32 o 
   4  -3  10        6.16       12.78      5.30 o 
   5  -3  10        2.50       -2.58      9.11 o 
   6  -3  10      267.51      268.98     20.89 o 
   7  -3  10      229.04      178.41     44.22 o 
  -7  -2  10      108.18       99.85     12.20 o 
  -6  -2  10       12.78       25.83      8.92 o 
  -5  -2  10      127.07      115.22     10.83 o 
  -4  -2  10     1733.22     1638.40     46.40 o 
  -3  -2  10     3118.34     2985.47     66.87 o 
  -2  -2  10        8.48        6.46      4.83 o 
  -1  -2  10     1155.11     1146.13     20.82 o 
   0  -2  10       43.82       40.02      3.67 o 
   1  -2  10      378.37      352.46      8.39 o 
   2  -2  10      274.33      283.86     13.13 o 
   3  -2  10      380.31      338.62      9.19 o 
   4  -2  10       18.85        6.67      4.57 o 
   5  -2  10      568.91      604.78     29.39 o 
   6  -2  10      332.37      284.59     20.13 o 
   7  -2  10      254.07      270.56     32.10 o 
  -7  -1  10       15.94       18.83     10.18 o 
  -6  -1  10      294.26      261.74     15.67 o 
  -5  -1  10      611.68      568.80     22.16 o 
  -4  -1  10      790.90      731.21     21.75 o 
  -3  -1  10       63.90       59.61      6.38 o 
  -2  -1  10     1767.78     1740.46     31.39 o 
  -1  -1  10       28.81       25.72      3.46 o 
   0  -1  10      354.37      324.46      7.91 o 
   1  -1  10      675.13      618.64     11.55 o 
   2  -1  10      619.35      584.05     14.24 o 
   3  -1  10       14.52       23.42      3.41 o 
   4  -1  10     2534.33     2553.91     67.17 o 
   5  -1  10       41.13       22.13     10.20 o 
   6  -1  10      372.18      316.94     21.16 o 
   7  -1  10      350.57      294.20     30.85 o 
   8  -1  10        9.93       16.14     22.16 o 
  -7   0  10       45.97       35.43     12.20 o 
  -6   0  10      346.53      316.48     15.73 o 
  -5   0  10      434.80      388.96     16.04 o 
  -4   0  10       32.52       37.58      9.14 o 
  -3   0  10     1108.33     1042.32     24.38 o 
  -2   0  10        3.18        7.49      4.01 o 
  -1   0  10      407.38      353.21      8.84 o 
   0   0  10      335.56      312.24      7.68 o 
   1   0  10      210.21      188.70      5.59 o 
   2   0  10      470.46      446.16      9.45 o 
   3   0  10     1473.23     1443.46     24.82 o 
   4   0  10      224.17      192.52     14.11 o 
   5   0  10      201.00      199.65     15.33 o 
   6   0  10      719.50      820.45     54.21 o 
   7   0  10       99.10       83.45     21.49 o 
   8   0  10        4.89        6.60     20.73 o 
  -7   1  10      167.36      121.34     17.97 o 
  -6   1  10      166.17      156.18     13.34 o 
  -5   1  10      179.53      159.86     12.49 o 
  -4   1  10      311.68      324.30     26.89 o 
  -3   1  10        2.13        1.85      4.87 o 
  -2   1  10      404.33      368.90      9.37 o 
  -1   1  10      781.77      750.01     14.56 o 
   0   1  10      521.89      547.27      9.99 o 
   1   1  10      240.81      250.29      7.12 o 
   2   1  10      890.52      869.27     15.24 o 
   3   1  10      119.89      109.37      6.23 o 
   4   1  10       46.67       27.27     11.65 o 
   5   1  10      633.59      688.73     29.39 o 
   6   1  10       63.63       40.47     16.89 o 
   7   1  10      162.94      180.68     25.47 o 
   8   1  10       92.43       47.43     21.32 o 
  -7   2  10       12.51       16.87     10.40 o 
  -6   2  10       54.39       54.95     10.71 o 
  -5   2  10      344.55      320.51     17.18 o 
  -4   2  10        2.83       -1.88      6.54 o 
  -3   2  10      358.48      360.68     15.35 o 
  -2   2  10      445.77      395.12     10.07 o 
  -1   2  10      117.09      118.27      5.38 o 
   0   2  10      109.68      122.80      6.32 o 
   1   2  10     2013.37     2004.55     33.46 o 
   2   2  10       56.08       54.62      3.81 o 
   3   2  10     3192.83     3117.13     63.74 o 
   4   2  10     2390.49     2423.33     78.86 o 
   5   2  10        7.92       -2.27      7.99 o 
   6   2  10      443.14      573.80     43.09 o 
   7   2  10       41.01       25.19     18.36 o 
   8   2  10        0.27      -17.57     19.67 o 
  -6   3  10      649.76      603.59     25.57 o 
  -5   3  10        0.61        1.12      9.19 o 
  -4   3  10      144.11      146.27     14.74 o 
  -3   3  10       68.27       51.18      7.63 o 
  -2   3  10        1.17       -1.58      3.67 o 
  -1   3  10       73.64       72.09      4.25 o 
   0   3  10     2167.83     2125.46     29.84 o 
   1   3  10       23.01       16.83      3.01 o 
   2   3  10     3108.32     2935.84     54.91 o 
   3   3  10      532.84      568.90     15.16 o 
   4   3  10      761.42      719.09     29.48 o 
   5   3  10      554.79      650.29     46.58 o 
   6   3  10       72.46       61.58     18.52 o 
   7   3  10       41.87       26.42     19.15 o 
   8   3  10      280.62      257.61     29.61 o 
  -6   4  10       20.27       12.51     10.93 o 
  -5   4  10       52.46       36.37      9.44 o 
  -4   4  10       79.66       71.81      9.62 o 
  -3   4  10       58.17       48.85      6.90 o 
  -2   4  10      230.75      237.84      8.06 o 
  -1   4  10     1513.89     1496.06     23.65 o 
   0   4  10      299.78      311.75      8.36 o 
   1   4  10     4472.89     4542.60     68.83 o 
   2   4  10     1122.84     1063.13     36.28 o 
   3   4  10      174.29      149.45      7.16 o 
   4   4  10       79.71       92.93     10.11 o 
   5   4  10      177.29      205.78     24.24 o 
   6   4  10      104.39      122.34     21.62 o 
   7   4  10      662.86      790.11     54.66 o 
   8   4  10       72.69       40.21     21.89 o 
  -6   5  10        1.46       -3.20     12.14 o 
  -5   5  10       18.41        6.29      9.42 o 
  -4   5  10       46.60       48.21      9.55 o 
  -3   5  10      399.29      423.13     14.06 o 
  -2   5  10      376.31      390.21     11.34 o 
  -1   5  10        3.55        4.15      3.70 o 
   0   5  10     5099.35     5121.75     81.80 o 
   1   5  10      526.67      524.78     12.34 o 
   2   5  10       10.94       14.21      3.88 o 
   3   5  10      581.67      554.94     17.24 o 
   4   5  10      109.34      102.74      9.06 o 
   5   5  10        6.32        5.83     10.37 o 
   6   5  10      938.42     1010.67     61.77 o 
   7   5  10      227.00      260.24     30.51 o 
   8   5  10      153.25      143.93     26.84 o 
  -5   6  10       16.33       23.55     10.58 o 
  -4   6  10      299.50      303.19     16.56 o 
  -3   6  10      470.60      472.63     13.80 o 
  -2   6  10       26.34       27.61      5.67 o 
  -1   6  10      433.28      416.21     11.04 o 
   0   6  10       14.38       11.00      4.78 o 
   1   6  10        4.97        5.80      3.99 o 
   2   6  10      498.16      470.32     12.21 o 
   3   6  10       54.04       58.98      9.43 o 
   4   6  10      122.31       91.57     10.54 o 
   5   6  10      606.64      612.16     31.35 o 
   6   6  10      460.08      477.11     28.82 o 
   7   6  10      143.90      167.81     27.44 o 
   8   6  10      429.48      506.58     49.70 o 
  -4   7  10      233.38      193.37     17.21 o 
  -3   7  10        7.18        8.60      6.60 o 
  -2   7  10      635.08      651.66     16.23 o 
  -1   7  10      474.89      489.36     15.96 o 
   0   7  10        2.78        5.85      4.97 o 
   1   7  10      224.91      206.19      8.82 o 
   2   7  10      455.09      440.70     11.94 o 
   3   7  10       92.26       87.98     10.75 o 
   4   7  10      501.78      466.60     28.18 o 
   5   7  10      475.37      475.60     39.49 o 
   6   7  10      266.94      296.02     21.82 o 
   7   7  10      698.63      691.50     42.53 o 
  -4   8  10       30.02       20.14     10.78 o 
  -3   8  10      506.28      525.87     15.54 o 
  -2   8  10        5.04       -6.85      6.85 o 
  -1   8  10      322.85      330.56     13.26 o 
   0   8  10      114.17      111.16      7.15 o 
   1   8  10       22.15       12.68      5.39 o 
   2   8  10      214.39      189.83      9.13 o 
   3   8  10      723.69      644.12     42.28 o 
   4   8  10      496.11      478.51     34.13 o 
   5   8  10      250.79      207.94     25.83 o 
   6   8  10      784.05      842.54     55.76 o 
   7   8  10      102.58      100.93     36.19 o 
  -3   9  10        2.15        1.22      7.75 o 
  -2   9  10      168.17      168.10     10.43 o 
  -1   9  10        5.50        7.67      9.60 o 
   0   9  10       19.06       18.02      6.46 o 
   1   9  10       26.33       18.77      5.76 o 
   2   9  10      417.36      388.17     21.41 o 
   3   9  10      270.98      235.56     27.77 o 
   4   9  10      310.56      264.04     21.44 o 
   5   9  10      561.55      537.88     36.02 o 
   6   9  10      421.87      436.51     42.56 o 
  -1  10  10       30.54       26.91      8.76 o 
   0  10  10       83.35       83.00      8.57 o 
   1  10  10      391.21      406.12     13.57 o 
   2  10  10       23.18       14.05      6.89 o 
   3  10  10      639.60      596.79     88.50 o 
   4  10  10      402.66      352.82     21.94 o 
   5  10  10       66.06       59.75     12.13 o 
   6  10  10       64.59       34.68     22.96 o 
   1  11  10       14.24       11.72      7.93 o 
   2  11  10      257.84      213.86     16.24 o 
   3  11  10       62.98       46.31     15.49 o 
   4  11  10       47.39       30.39     24.00 o 
  -4 -10  11        1.50        7.05     22.83 o 
  -3 -10  11       33.17       67.18     12.19 o 
  -2 -10  11       46.09       39.88     11.19 o 
  -1 -10  11      431.91      422.27     18.73 o 
   0 -10  11       21.64       26.03      6.23 o 
   1 -10  11       35.57       34.45      9.02 o 
  -5  -9  11       10.56        7.71     14.86 o 
  -4  -9  11       23.92       18.26     14.49 o 
  -3  -9  11       60.22       70.02     11.69 o 
  -2  -9  11      318.89      331.29     19.10 o 
  -1  -9  11      109.29      103.01     10.85 o 
   0  -9  11        2.67        3.80      5.48 o 
   1  -9  11       72.88       73.39      7.90 o 
   2  -9  11        7.55        5.85      6.76 o 
  -6  -8  11       50.30       36.25     15.23 o 
  -5  -8  11        2.62       -2.70     13.02 o 
  -4  -8  11       53.44       45.93     18.01 o 
  -3  -8  11      317.49      357.69     23.71 o 
  -2  -8  11      252.79      260.59     21.80 o 
  -1  -8  11       52.59       58.32      7.51 o 
   0  -8  11      554.14      523.91     14.43 o 
   1  -8  11      233.35      213.57      9.29 o 
   2  -8  11      119.83      129.67      8.60 o 
   3  -8  11       14.27       13.42      7.29 o 
   4  -8  11      245.88      229.11     18.51 o 
  -6  -7  11        7.61       24.14     13.90 o 
  -5  -7  11        0.84       -3.51     11.66 o 
  -4  -7  11      287.56      312.81     38.16 o 
  -3  -7  11      180.95      193.12     19.73 o 
  -2  -7  11        9.66       -6.82      8.53 o 
  -1  -7  11      335.72      336.41     11.56 o 
   0  -7  11       31.56       23.00      5.24 o 
   1  -7  11       93.37       93.88      6.68 o 
   2  -7  11       10.51       13.56      5.11 o 
   3  -7  11      326.73      306.46     11.40 o 
   4  -7  11       25.88       11.14      8.39 o 
  -7  -6  11       39.29       53.72     14.93 o 
  -6  -6  11       11.42        2.56     12.02 o 
  -5  -6  11      153.54      137.75     15.67 o 
  -4  -6  11      214.30      228.45     18.65 o 
  -3  -6  11        2.04        0.97      8.04 o 
  -2  -6  11      462.03      455.80     20.17 o 
  -1  -6  11        6.26        1.01      5.57 o 
   0  -6  11       18.59       20.83      4.57 o 
   1  -6  11        7.54        5.95      4.48 o 
   2  -6  11      164.25      148.05      7.06 o 
   3  -6  11        1.83       -0.89      6.51 o 
   4  -6  11      612.23      589.67     19.43 o 
   5  -6  11        0.35       10.43     15.77 o 
  -7  -5  11       37.35       36.68     13.59 o 
  -6  -5  11      278.49      240.72     39.58 o 
  -5  -5  11      134.45      125.12     15.35 o 
  -4  -5  11      720.68      655.94     30.97 o 
  -3  -5  11      199.45      215.60     16.87 o 
  -2  -5  11       15.32       13.93      7.32 o 
  -1  -5  11       77.59       74.40      5.82 o 
   0  -5  11      455.91      445.45     13.81 o 
   1  -5  11       71.51       63.89      5.27 o 
   2  -5  11       42.52       32.51      4.81 o 
   3  -5  11      887.17      847.45     18.99 o 
   4  -5  11        8.42        2.28      6.10 o 
   5  -5  11      152.76      166.16     24.67 o 
   6  -5  11       51.15       39.98     20.67 o 
  -7  -4  11      301.70      292.66     22.28 o 
  -6  -4  11       53.51       63.09     11.07 o 
  -5  -4  11      546.07      537.22     27.46 o 
  -4  -4  11        6.68       13.82      9.20 o 
  -3  -4  11      120.05      115.76     12.45 o 
  -2  -4  11       46.42       55.17      8.57 o 
  -1  -4  11      183.00      178.55      6.80 o 
   0  -4  11        1.01       -1.82      3.73 o 
   1  -4  11      207.28      204.32      7.44 o 
   2  -4  11      842.52      788.82     15.28 o 
   3  -4  11        0.84       -1.88      4.43 o 
   4  -4  11      207.73      197.09      9.48 o 
   5  -4  11       29.94       41.69     13.70 o 
   6  -4  11       21.46       24.91     16.08 o 
  -7  -3  11       12.93       17.58     10.83 o 
  -6  -3  11      211.86      199.59     14.68 o 
  -5  -3  11      302.55      285.32     17.17 o 
  -4  -3  11       30.45       26.06      8.16 o 
  -3  -3  11       26.74       32.06      7.63 o 
  -2  -3  11      729.75      716.49     24.82 o 
  -1  -3  11      239.45      249.40      8.19 o 
   0  -3  11       26.92       19.50      3.96 o 
   1  -3  11      777.84      753.36     13.92 o 
   2  -3  11       30.70       37.17      4.33 o 
   3  -3  11      926.62      879.47     18.49 o 
   4  -3  11      355.42      343.25     15.91 o 
   5  -3  11        0.01      -11.92     11.92 o 
   6  -3  11       54.43       35.02     14.91 o 
   7  -3  11       59.15       28.57     20.25 o 
  -7  -2  11       79.03       83.61     12.46 o 
  -6  -2  11      297.87      292.45     30.02 o 
  -5  -2  11        2.77        5.61      8.25 o 
  -4  -2  11      143.65      140.15     11.41 o 
  -3  -2  11      544.44      549.76     18.67 o 
  -2  -2  11       33.32       31.00      8.30 o 
  -1  -2  11      623.39      609.22     13.41 o 
   0  -2  11     1841.62     1748.50     28.20 o 
   1  -2  11       31.61       26.18      3.85 o 
   2  -2  11     1642.74     1677.23     27.29 o 
   3  -2  11      132.44      119.54      8.25 o 
   4  -2  11       39.59       41.51      5.81 o 
   5  -2  11      210.21      169.65     16.12 o 
   6  -2  11      255.93      231.36     19.04 o 
   7  -2  11      119.10       78.81     29.87 o 
  -7  -1  11       76.27       74.91     14.58 o 
  -6  -1  11        3.16        4.49      8.88 o 
  -5  -1  11      336.11      309.25     15.03 o 
  -4  -1  11       43.13       41.83      7.85 o 
  -3  -1  11        2.05       -0.60      5.31 o 
  -2  -1  11      393.28      392.85     11.54 o 
  -1  -1  11      763.18      745.37     14.24 o 
   0  -1  11       11.38        5.19      3.21 o 
   1  -1  11     2846.79     2810.86     41.22 o 
   2  -1  11       27.68       25.40      3.58 o 
   3  -1  11       28.99       21.52      3.74 o 
   4  -1  11      600.11      615.74     20.47 o 
   5  -1  11      195.96      183.94     15.68 o 
   6  -1  11       45.27       38.39     12.82 o 
   7  -1  11      200.19      220.00     29.58 o 
  -7   0  11       16.96       11.28     10.82 o 
  -6   0  11      135.29      121.44     11.56 o 
  -5   0  11        7.49       10.35      7.12 o 
  -4   0  11      175.87      155.64     10.08 o 
  -3   0  11      779.70      763.96     20.08 o 
  -2   0  11      435.21      434.95     12.67 o 
  -1   0  11      218.46      213.92      6.45 o 
   0   0  11     2856.85     2961.75     45.08 o 
   1   0  11       60.30       54.05      3.57 o 
   2   0  11      106.17      101.86      5.41 o 
   3   0  11      411.75      406.99     10.83 o 
   4   0  11      103.35       81.63     11.30 o 
   5   0  11       13.51        8.38      9.80 o 
   6   0  11      403.43      413.44     53.72 o 
   7   0  11      102.69       85.13     22.20 o 
   8   0  11      346.32      334.95     34.87 o 
  -7   1  11        7.46       11.02     23.94 o 
  -6   1  11        2.56        5.49      8.18 o 
  -5   1  11        7.59        0.36      6.96 o 
  -4   1  11      793.41      727.21     22.31 o 
  -3   1  11      466.08      469.70     15.32 o 
  -2   1  11       59.70       58.48      4.41 o 
  -1   1  11      693.22      660.69     12.55 o 
   0   1  11       51.37       51.28      3.91 o 
   1   1  11       46.48       41.45      3.50 o 
   2   1  11       56.44       48.89      3.40 o 
   3   1  11      751.75      755.40     15.86 o 
   4   1  11        2.64        5.86     14.23 o 
   5   1  11      777.96      728.34     31.47 o 
   6   1  11      253.57      279.36     29.59 o 
   7   1  11       79.65       25.13     21.13 o 
   8   1  11       89.73       80.14     23.74 o 
  -6   2  11       29.45       20.77     10.30 o 
  -5   2  11      239.03      216.81     18.80 o 
  -4   2  11      100.49       90.83     10.36 o 
  -3   2  11      187.56      170.02     10.64 o 
  -2   2  11      792.82      767.44     14.21 o 
  -1   2  11      312.69      311.19      8.34 o 
   0   2  11        9.44        3.51      2.98 o 
   1   2  11       69.74       64.84      4.34 o 
   2   2  11      816.40      783.20     14.40 o 
   3   2  11       12.62       10.51      4.42 o 
   4   2  11     1138.05     1068.46     40.07 o 
   5   2  11      175.53      149.70     13.65 o 
   6   2  11      801.69      943.67     59.02 o 
   7   2  11      575.66      608.10     47.63 o 
   8   2  11       45.77       82.17     24.51 o 
  -6   3  11      359.73      299.05     29.70 o 
  -5   3  11        8.04        0.94      9.12 o 
  -4   3  11      291.24      296.15     15.98 o 
  -3   3  11      368.94      363.73     20.63 o 
  -2   3  11      157.27      166.00      6.69 o 
  -1   3  11      702.33      657.06     13.85 o 
   0   3  11      622.99      641.54     11.64 o 
   1   3  11       20.11        8.32      3.62 o 
   2   3  11      111.57      106.09      5.83 o 
   3   3  11     1762.14     1719.69     37.41 o 
   4   3  11       71.72       77.30     15.17 o 
   5   3  11      684.40      688.83     30.03 o 
   6   3  11      297.58      248.49     28.59 o 
   7   3  11      137.44       93.80     22.31 o 
   8   3  11       18.22        0.03     20.96 o 
  -6   4  11        4.18        7.15     11.01 o 
  -5   4  11      234.38      232.88     16.78 o 
  -4   4  11       54.06       40.48      9.19 o 
  -3   4  11       23.01       24.98      6.71 o 
  -2   4  11      405.42      389.77     10.95 o 
  -1   4  11       33.85       28.47      4.00 o 
   0   4  11       69.69       69.57      4.88 o 
   1   4  11       84.80       70.30      4.69 o 
   2   4  11      805.91      779.87     16.91 o 
   3   4  11        1.28       -1.82      4.75 o 
   4   4  11      351.85      420.32     22.65 o 
   5   4  11      571.07      523.37     67.23 o 
   6   4  11      157.33      169.66     26.33 o 
   7   4  11       66.14       90.66     23.25 o 
   8   4  11      100.22      105.95     25.01 o 
  -5   5  11      236.83      229.38     18.65 o 
  -4   5  11        2.27       -0.03      8.71 o 
  -3   5  11      138.21      131.13      9.43 o 
  -2   5  11       91.70       93.18      6.26 o 
  -1   5  11      355.74      361.32     11.41 o 
   0   5  11      119.04      120.49      6.33 o 
   1   5  11      574.84      594.38     14.33 o 
   2   5  11       45.63       31.50      4.27 o 
   3   5  11      841.69      879.32     22.81 o 
   4   5  11      905.33      857.13     28.86 o 
   5   5  11       48.06       47.85     10.06 o 
   6   5  11      159.13      186.14     27.10 o 
   7   5  11       27.62       22.90     22.44 o 
   8   5  11       99.95      102.41     26.86 o 
  -5   6  11       51.84       55.56     11.62 o 
  -4   6  11       24.97       15.59      9.91 o 
  -3   6  11        4.31        8.92      6.36 o 
  -2   6  11        0.84        7.55      6.93 o 
  -1   6  11      635.93      619.15     16.58 o 
   0   6  11     1571.23     1589.66     30.80 o 
   1   6  11       17.53       21.59      4.76 o 
   2   6  11     1055.45     1038.45     21.26 o 
   3   6  11      140.98      136.68      8.09 o 
   4   6  11      100.09       91.79      9.71 o 
   5   6  11      431.03      420.55     19.66 o 
   6   6  11      245.28      299.52     31.70 o 
   7   6  11      238.04      271.03     33.26 o 
   8   6  11      281.76      348.93     38.12 o 
  -4   7  11        6.26       16.36     13.99 o 
  -3   7  11       49.94       44.70      7.35 o 
  -2   7  11       22.50       29.41      7.09 o 
  -1   7  11      416.73      429.35     14.25 o 
   0   7  11      253.23      247.56     10.73 o 
   1   7  11     1096.06     1027.00     23.46 o 
   2   7  11      155.19      149.49      6.84 o 
   3   7  11       21.89       13.88      8.91 o 
   4   7  11      408.99      402.37     59.22 o 
   5   7  11      200.82      185.55     19.55 o 
   6   7  11       23.11       31.77     13.71 o 
   7   7  11      481.30      599.71     52.01 o 
  -3   8  11      403.00      420.02     14.87 o 
  -2   8  11      262.98      260.17     11.81 o 
  -1   8  11        0.28        3.28      9.70 o 
   0   8  11      640.35      643.35     19.36 o 
   1   8  11      115.17      109.96      7.44 o 
   2   8  11       19.65       13.08      6.90 o 
   3   8  11      279.34      230.31     27.20 o 
   4   8  11       31.11       23.18     10.16 o 
   5   8  11        4.56       -4.31      9.58 o 
   6   8  11      236.26      229.56     21.89 o 
   7   8  11       26.11       20.66     15.67 o 
  -2   9  11        0.31       -1.20      7.57 o 
  -1   9  11      488.38      488.55     24.45 o 
   0   9  11        3.44        1.19      6.41 o 
   1   9  11       47.69       58.80      6.72 o 
   2   9  11      188.62      183.31     14.48 o 
   3   9  11       63.68       33.43     10.83 o 
   4   9  11       10.88       22.10     10.31 o 
   5   9  11      312.88      284.15     20.60 o 
   6   9  11      101.56      101.77     24.79 o 
  -1  10  11       10.67       22.18      8.79 o 
   0  10  11       45.98       44.45      8.41 o 
   1  10  11       28.44       20.86      6.30 o 
   2  10  11       66.40       79.56     10.22 o 
   3  10  11        1.69        4.80     13.20 o 
   4  10  11      183.95      143.09     15.34 o 
   5  10  11       18.95       19.39     14.75 o 
   2  11  11        2.90        2.28     10.30 o 
   3  11  11      191.12      123.99     19.73 o 
  -3 -10  12       31.68       36.10     14.19 o 
  -2 -10  12       66.99       75.34     15.14 o 
  -1 -10  12        8.19       15.37      9.45 o 
   0 -10  12      284.37      290.27     11.87 o 
  -4  -9  12       61.58       75.56     23.54 o 
  -3  -9  12        0.79       -7.74     10.16 o 
  -2  -9  12       15.44       17.58     10.27 o 
  -1  -9  12      136.76      145.84     11.48 o 
   0  -9  12        2.94        8.37      5.87 o 
   1  -9  12      214.84      198.30     10.74 o 
   2  -9  12       84.46       92.78      8.81 o 
  -5  -8  12      147.67      154.97     22.67 o 
  -4  -8  12      163.08      167.96     55.09 o 
  -3  -8  12        4.67       -1.30     10.39 o 
  -2  -8  12      224.90      238.56     22.57 o 
  -1  -8  12       31.68       35.11      7.48 o 
   0  -8  12       36.92       47.42      7.02 o 
   1  -8  12      243.83      250.87     13.45 o 
   2  -8  12      169.84      159.88      9.76 o 
   3  -8  12      242.70      235.73     10.74 o 
  -6  -7  12       94.92      112.77     18.29 o 
  -5  -7  12      188.78      172.69     19.29 o 
  -4  -7  12       77.70       65.48     16.32 o 
  -3  -7  12      343.68      360.68     27.06 o 
  -2  -7  12       18.71       31.63      9.35 o 
  -1  -7  12     1177.14     1138.91     32.12 o 
   0  -7  12      664.38      630.09     17.79 o 
   1  -7  12       74.87       78.30      6.72 o 
   2  -7  12      272.97      280.41     10.08 o 
   3  -7  12        3.30        0.55      6.72 o 
   4  -7  12       10.02       -9.56     10.85 o 
  -6  -6  12       32.43       43.85     16.24 o 
  -5  -6  12        8.32       15.81     12.51 o 
  -4  -6  12       93.40       97.32     15.03 o 
  -3  -6  12       15.79       17.50      8.92 o 
  -2  -6  12     2017.25     1963.74     83.68 o 
  -1  -6  12        7.37       14.33      6.23 o 
   0  -6  12      225.51      229.37      9.46 o 
   1  -6  12      286.32      290.06     10.67 o 
   2  -6  12       35.22       35.10      5.34 o 
   3  -6  12       39.55       38.33      6.26 o 
   4  -6  12      160.79      174.29     11.27 o 
   5  -6  12       73.78       94.36     18.76 o 
  -7  -5  12       12.76       45.48     21.50 o 
  -6  -5  12       13.80       17.61     12.74 o 
  -5  -5  12      267.68      254.51     20.44 o 
  -4  -5  12      146.13      138.90     15.42 o 
  -3  -5  12     1196.51     1235.27     38.10 o 
  -2  -5  12       50.69       63.61     12.95 o 
  -1  -5  12       71.70       66.44      6.31 o 
   0  -5  12      129.63      129.51      6.62 o 
   1  -5  12       65.85       67.13      6.01 o 
   2  -5  12       88.45       80.10      5.82 o 
   3  -5  12      200.01      216.59      9.24 o 
   4  -5  12      141.22      137.63     10.57 o 
   5  -5  12      124.83      143.96     47.47 o 
  -7  -4  12       22.52       28.50     19.03 o 
  -6  -4  12        5.63       13.08     12.20 o 
  -5  -4  12       37.55       29.79     14.63 o 
  -4  -4  12     1566.02     1540.07    127.74 o 
  -3  -4  12      454.85      482.27     21.08 o 
  -2  -4  12      136.99      146.05     15.99 o 
  -1  -4  12      128.84      127.93      6.29 o 
   0  -4  12       64.50       62.94      5.13 o 
   1  -4  12        1.62       -2.65      4.17 o 
   2  -4  12      460.75      408.81     10.67 o 
   3  -4  12      396.56      347.28     11.03 o 
   4  -4  12      131.13      129.08     11.43 o 
   5  -4  12      234.66      219.06     20.65 o 
   6  -4  12        0.36      -16.20     16.20 o 
  -7  -3  12       12.66       11.26     11.46 o 
  -6  -3  12       15.35        1.44      9.84 o 
  -5  -3  12      236.91      244.32     18.27 o 
  -4  -3  12        2.36        2.37      8.03 o 
  -3  -3  12      173.82      188.15     12.46 o 
  -2  -3  12      243.82      235.96     13.52 o 
  -1  -3  12       33.46       34.92      4.56 o 
   0  -3  12       57.16       61.94      5.16 o 
   1  -3  12      838.01      785.35     15.18 o 
   2  -3  12      471.29      441.71     12.61 o 
   3  -3  12      215.68      202.56     13.72 o 
   4  -3  12      871.98      819.60     29.29 o 
   5  -3  12       21.20       14.45     13.71 o 
   6  -3  12      255.22      210.53     41.84 o 
  -7  -2  12       11.19       16.00     17.02 o 
  -6  -2  12      435.89      405.61     55.23 o 
  -5  -2  12      158.79      133.06     12.59 o 
  -4  -2  12       34.43       42.56      8.95 o 
  -3  -2  12      407.62      406.10     16.86 o 
  -2  -2  12       11.89       21.03      7.57 o 
  -1  -2  12       49.35       50.71      4.84 o 
   0  -2  12      726.49      704.98     14.11 o 
   1  -2  12      439.49      408.69     12.55 o 
   2  -2  12      871.01      845.97     16.83 o 
   3  -2  12     1138.38     1144.46     21.62 o 
   4  -2  12      477.62      437.51     20.03 o 
   5  -2  12      238.28      217.42     34.07 o 
   6  -2  12       53.50       41.72     14.93 o 
   7  -2  12      190.49      171.00     19.95 o 
  -7  -1  12      129.40      113.24     23.79 o 
  -6  -1  12       32.80       35.68     10.61 o 
  -5  -1  12      760.20      693.62     25.41 o 
  -4  -1  12      309.39      344.51     15.70 o 
  -3  -1  12       24.45       28.26      6.25 o 
  -2  -1  12      118.03      114.50      7.42 o 
  -1  -1  12      941.49      866.16     16.25 o 
   0  -1  12      955.00      933.56     16.05 o 
   1  -1  12     1249.79     1209.81     30.27 o 
   2  -1  12      885.36      822.26     15.45 o 
   3  -1  12      268.51      257.22      9.02 o 
   4  -1  12      285.97      277.15     16.95 o 
   5  -1  12       18.88        9.24     11.27 o 
   6  -1  12        0.44      -12.00     12.00 o 
   7  -1  12        3.70      -10.82     13.81 o 
  -7   0  12        2.18        0.93     19.17 o 
  -6   0  12      239.36      191.37     13.06 o 
  -5   0  12       22.93       20.40      7.78 o 
  -4   0  12        0.55        1.88      6.39 o 
  -3   0  12       20.83       27.16      6.16 o 
  -2   0  12      602.35      569.25     14.57 o 
  -1   0  12      723.23      708.88     13.49 o 
   0   0  12      674.10      681.89     12.92 o 
   1   0  12      891.03      835.78     15.42 o 
   2   0  12      573.99      525.10     13.39 o 
   3   0  12     2380.93     2381.86     42.92 o 
   4   0  12      209.26      196.15     13.42 o 
   5   0  12      185.94      163.23     40.37 o 
   6   0  12      160.69      166.30     16.86 o 
   7   0  12      844.62      948.93     61.70 o 
  -6   1  12      134.83      118.70     11.51 o 
  -5   1  12      106.03      112.03     10.43 o 
  -4   1  12       11.88       17.94      6.63 o 
  -3   1  12      389.92      385.19     14.45 o 
  -2   1  12      117.15      109.31      6.85 o 
  -1   1  12      938.38      940.39     16.40 o 
   0   1  12     1457.02     1511.01     23.55 o 
   1   1  12      149.77      165.02      6.03 o 
   2   1  12     1216.19     1097.41     25.40 o 
   3   1  12       25.68       23.47      3.97 o 
   4   1  12       25.23       14.06      9.64 o 
   5   1  12      348.93      312.00     20.29 o 
   6   1  12      654.65      701.12     58.55 o 
   7   1  12       42.41       31.79     22.86 o 
  -6   2  12        6.90        5.84      8.82 o 
  -5   2  12        2.95       14.45      9.73 o 
  -4   2  12      461.01      438.11     16.30 o 
  -3   2  12      111.34      111.82      8.52 o 
  -2   2  12      648.82      667.12     14.20 o 
  -1   2  12      239.50      239.11      7.28 o 
   0   2  12       99.93      106.73      5.09 o 
   1   2  12     2016.71     2039.82     34.39 o 
   2   2  12     1149.47     1091.93     33.33 o 
   3   2  12       38.68       29.12      5.35 o 
   4   2  12      104.08      103.28     12.33 o 
   5   2  12      794.19      811.56     34.58 o 
   6   2  12        1.53      -12.21     17.74 o 
   7   2  12      621.92      635.88     51.17 o 
   8   2  12        2.01       -7.33     23.57 o 
  -6   3  12       19.94       20.86     11.19 o 
  -5   3  12       89.71       89.29     12.23 o 
  -4   3  12       35.48       20.90      8.53 o 
  -3   3  12      817.71      830.57     25.58 o 
  -2   3  12      252.38      263.89      8.57 o 
  -1   3  12       84.25       92.20      5.07 o 
   0   3  12     1759.93     1794.81     27.28 o 
   1   3  12      216.10      215.53      7.49 o 
   2   3  12        8.49        4.26      3.75 o 
   3   3  12      749.52      686.79     18.62 o 
   4   3  12      519.78      554.42     74.75 o 
   5   3  12      164.19      149.46     15.39 o 
   6   3  12     1285.61     1473.22     81.61 o 
   7   3  12       36.57       30.96     20.82 o 
   8   3  12      149.13      156.30     28.61 o 
  -5   4  12        0.29       -0.69      9.62 o 
  -4   4  12      409.71      426.05     18.36 o 
  -3   4  12      275.06      325.70     15.66 o 
  -2   4  12      336.66      333.98     10.35 o 
  -1   4  12      412.11      415.73     11.28 o 
   0   4  12       62.92       56.25      5.21 o 
   1   4  12      155.98      157.52      6.59 o 
   2   4  12      325.67      338.22      9.96 o 
   3   4  12      121.24      124.74      7.41 o 
   4   4  12      153.31      160.85     23.00 o 
   5   4  12     1186.11     1183.08     68.93 o 
   6   4  12       21.38       19.86     19.85 o 
   7   4  12      198.26      165.52     28.42 o 
   8   4  12      111.29       84.83     24.10 o 
  -5   5  12       15.58       19.48     10.48 o 
  -4   5  12       91.93       88.32     11.60 o 
  -3   5  12      261.68      273.22     13.78 o 
  -2   5  12      110.42      113.08      6.87 o 
  -1   5  12        1.76       -3.40      5.26 o 
   0   5  12       30.82       21.28      4.86 o 
   1   5  12      208.52      215.62      7.67 o 
   2   5  12      840.55      792.71     16.72 o 
   3   5  12       22.04       33.58      6.35 o 
   4   5  12     1519.10     1424.04     68.34 o 
   5   5  12       16.17       12.36      9.87 o 
   6   5  12      547.22      671.54     52.70 o 
   7   5  12      158.83      138.33     27.41 o 
  -4   6  12       50.96       50.85     11.27 o 
  -3   6  12      195.58      216.13     13.44 o 
  -2   6  12        0.92       -0.26      5.56 o 
  -1   6  12        5.03        2.42      6.66 o 
   0   6  12      175.33      193.81      8.02 o 
   1   6  12      269.19      290.76     10.33 o 
   2   6  12      582.05      587.36     18.20 o 
   3   6  12     2121.70     2011.11     65.25 o 
   4   6  12       24.35       19.90      8.42 o 
   5   6  12      498.00      465.75     30.03 o 
   6   6  12       29.57       22.04     22.46 o 
   7   6  12       70.22       53.15     24.28 o 
  -4   7  12       43.21       35.29     13.17 o 
  -3   7  12       54.68       39.67     12.44 o 
  -2   7  12       31.77       51.43      7.91 o 
  -1   7  12      395.50      421.31     14.10 o 
   0   7  12      131.44      129.69      9.12 o 
   1   7  12      112.89      110.47      7.41 o 
   2   7  12      697.87      675.10     16.96 o 
   3   7  12       28.34       15.49      5.69 o 
   4   7  12      708.57      697.50     59.52 o 
   5   7  12       70.32       66.65     10.38 o 
   6   7  12       17.19        9.24     22.05 o 
   7   7  12      159.34      182.51     31.99 o 
  -3   8  12        8.35       11.25     10.39 o 
  -2   8  12       62.51       60.12      8.61 o 
  -1   8  12      111.39      109.28      8.71 o 
   0   8  12       72.99       81.45      7.64 o 
   1   8  12      641.75      640.91     21.89 o 
   2   8  12       38.54       30.99      7.09 o 
   3   8  12      894.20      905.73    117.90 o 
   4   8  12       21.69       26.44     14.99 o 
   5   8  12        1.74        1.74      9.21 o 
   6   8  12      358.91      375.44     26.71 o 
  -2   9  12      148.75      149.66     11.27 o 
  -1   9  12       98.47       98.51      8.96 o 
   0   9  12      348.77      323.64     26.03 o 
   1   9  12        3.40        8.79      7.11 o 
   2   9  12      492.09      473.00     30.90 o 
   3   9  12       17.26       11.48     13.64 o 
   4   9  12        1.98        0.30     10.67 o 
   5   9  12      218.40      182.25     16.33 o 
   6   9  12      274.20      276.57     32.54 o 
   0  10  12        8.79       15.35     10.99 o 
   1  10  12      534.66      535.31     16.14 o 
   2  10  12      106.65      103.53      9.43 o 
   3  10  12        0.68        3.86     14.08 o 
   4  10  12       75.23       67.11     13.21 o 
  -4  -9  13      102.04      171.95     31.67 o 
  -3  -9  13       29.49       16.24     11.66 o 
  -2  -9  13        6.78        1.48     10.60 o 
  -1  -9  13       17.97       13.46      8.65 o 
   0  -9  13        2.42        4.78      6.06 o 
   1  -9  13        1.08        8.00      7.44 o 
  -5  -8  13       25.86       57.99     24.43 o 
  -4  -8  13      125.92      158.24     25.05 o 
  -3  -8  13        3.74        3.35     17.19 o 
  -2  -8  13      136.73      137.68     13.94 o 
  -1  -8  13       75.52       86.49      9.98 o 
   0  -8  13        3.51        6.34      5.76 o 
   1  -8  13      267.84      243.84     11.72 o 
   2  -8  13        1.03        5.27      7.59 o 
   3  -8  13       15.70       21.16      7.85 o 
  -5  -7  13       10.21        7.94     14.38 o 
  -4  -7  13       58.77       75.62     15.71 o 
  -3  -7  13      133.79      146.12     13.63 o 
  -2  -7  13       88.56      103.98     12.24 o 
  -1  -7  13       67.43       74.61      8.40 o 
   0  -7  13      680.65      652.51     16.63 o 
   1  -7  13       28.94       15.80      5.89 o 
   2  -7  13      231.44      238.45     14.48 o 
   3  -7  13       51.52       49.37      7.29 o 
   4  -7  13       41.58       49.77      9.78 o 
  -6  -6  13        6.09       10.66     14.24 o 
  -5  -6  13      422.89      418.90     27.30 o 
  -4  -6  13      142.55      145.29     17.61 o 
  -3  -6  13       24.94       28.71      9.91 o 
  -2  -6  13      265.86      278.49     22.01 o 
  -1  -6  13      206.32      240.00     13.69 o 
   0  -6  13        6.55        3.61      5.28 o 
   1  -6  13      340.79      338.52     12.81 o 
   2  -6  13       10.67        8.58      5.86 o 
   3  -6  13        7.03        7.72      5.98 o 
   4  -6  13      144.38      142.90     11.06 o 
  -6  -5  13      104.52      112.19     16.93 o 
  -5  -5  13       35.80       57.13     15.57 o 
  -4  -5  13        3.36       15.21     11.44 o 
  -3  -5  13      117.85      137.22     12.59 o 
  -2  -5  13      173.65      202.37     19.22 o 
  -1  -5  13       77.65       87.41      6.71 o 
   0  -5  13      327.27      325.44     11.55 o 
   1  -5  13       26.35       19.70      5.40 o 
   2  -5  13       56.40       53.05      7.83 o 
   3  -5  13      125.49      121.01      7.76 o 
   4  -5  13       62.32       50.50      8.07 o 
   5  -5  13       67.06       79.65     56.44 o 
  -6  -4  13       50.90       43.73     13.93 o 
  -5  -4  13      343.37      316.41     41.04 o 
  -4  -4  13       23.43       18.55     11.34 o 
  -3  -4  13      306.37      358.49     18.01 o 
  -2  -4  13       15.72       22.44      8.66 o 
  -1  -4  13     1023.29     1022.80     22.24 o 
   0  -4  13      149.83      146.29      7.00 o 
   1  -4  13       59.78       58.33      6.25 o 
   2  -4  13       23.67       24.18      4.89 o 
   3  -4  13      120.97      119.84      8.61 o 
   4  -4  13        2.79       -8.81      8.81 o 
   5  -4  13      256.67      173.45     26.84 o 
   6  -4  13      345.56      263.23     32.52 o 
  -6  -3  13      150.11      129.24     14.19 o 
  -5  -3  13      512.68      488.62     44.08 o 
  -4  -3  13      471.95      438.82     32.04 o 
  -3  -3  13       21.68       33.31      8.92 o 
  -2  -3  13      599.54      641.09     24.15 o 
  -1  -3  13        4.77        1.21      4.76 o 
   0  -3  13      285.50      288.21      9.57 o 
   1  -3  13       81.49       93.42      7.67 o 
   2  -3  13      329.12      310.44      9.64 o 
   3  -3  13      164.00      144.37      7.39 o 
   4  -3  13      631.63      629.90     38.99 o 
   5  -3  13      192.81      190.42     19.66 o 
   6  -3  13       92.87       30.49     17.19 o 
  -6  -2  13      192.05      197.76     15.92 o 
  -5  -2  13       15.78       16.33      9.61 o 
  -4  -2  13      154.25      148.78     12.81 o 
  -3  -2  13      691.76      699.77     25.89 o 
  -2  -2  13       13.13       15.12      7.72 o 
  -1  -2  13      345.66      335.27     10.45 o 
   0  -2  13      195.39      199.77      7.55 o 
   1  -2  13      257.62      242.25      8.26 o 
   2  -2  13        3.34        5.19      4.22 o 
   3  -2  13     1455.70     1423.96     30.05 o 
   4  -2  13       17.39       16.94      6.15 o 
   5  -2  13       84.06       60.80     14.63 o 
   6  -2  13      208.13      185.40     19.41 o 
  -6  -1  13      100.81       95.51     13.34 o 
  -5  -1  13      143.90      164.00     13.96 o 
  -4  -1  13      221.99      255.08     13.60 o 
  -3  -1  13        3.58       -3.35      5.97 o 
  -2  -1  13      182.97      194.25      9.13 o 
  -1  -1  13      161.76      167.99      6.47 o 
   0  -1  13       25.48       28.47      4.33 o 
   1  -1  13      272.78      250.02      8.29 o 
   2  -1  13      398.05      362.92     11.45 o 
   3  -1  13       12.85        4.40      4.39 o 
   4  -1  13       44.70       51.00      7.19 o 
   5  -1  13      501.42      495.40     56.11 o 
   6  -1  13      107.38       63.23     15.47 o 
   7  -1  13        2.94        2.11     19.11 o 
  -6   0  13      154.45      133.87     12.03 o 
  -5   0  13      134.50      130.31     11.84 o 
  -4   0  13        4.70        9.81      7.22 o 
  -3   0  13      208.53      206.38     13.04 o 
  -2   0  13      443.77      419.63     12.66 o 
  -1   0  13      132.65      157.91      7.16 o 
   0   0  13      119.25      118.54      5.34 o 
   1   0  13      634.97      602.03     12.56 o 
   2   0  13      288.63      245.05      9.18 o 
   3   0  13        5.99       -4.28      4.28 o 
   4   0  13      442.68      439.83     25.25 o 
   5   0  13       32.61       42.32     12.76 o 
   6   0  13      175.16      184.09     18.29 o 
   7   0  13       60.40       33.64     23.08 o 
  -6   1  13      290.28      261.02     16.37 o 
  -5   1  13       49.58       41.68      9.09 o 
  -4   1  13      301.74      290.52     14.59 o 
  -3   1  13      288.93      280.86     12.33 o 
  -2   1  13       70.50       69.98      5.23 o 
  -1   1  13      125.30      135.79      5.76 o 
   0   1  13     1986.61     2023.50     30.55 o 
   1   1  13        6.63        2.26      4.71 o 
   2   1  13     1234.91     1148.70     24.49 o 
   3   1  13     1512.86     1546.08     29.61 o 
   4   1  13        4.91       -9.54      9.54 o 
   5   1  13      368.20      359.88     22.22 o 
   6   1  13        8.72       -2.34     12.23 o 
   7   1  13        8.80      -21.80     21.80 o 
  -6   2  13       41.89       39.78     10.23 o 
  -5   2  13      199.30      201.14     14.86 o 
  -4   2  13       80.78       77.34      8.84 o 
  -3   2  13       38.14       41.54      7.09 o 
  -2   2  13       50.01       48.60      5.08 o 
  -1   2  13     1342.42     1355.49     22.11 o 
   0   2  13       17.13       14.70      3.74 o 
   1   2  13     1156.56     1175.24     21.76 o 
   2   2  13       46.92       53.29      4.73 o 
   3   2  13      827.07      794.72     24.47 o 
   4   2  13      356.94      370.24     34.93 o 
   5   2  13       52.24       32.93     11.32 o 
   6   2  13       54.40       24.89     16.29 o 
   7   2  13      330.28      355.75     36.86 o 
  -5   3  13      146.89      128.89     12.81 o 
  -4   3  13      114.22      104.13     11.55 o 
  -3   3  13       69.23       84.49      8.49 o 
  -2   3  13      703.03      705.80     14.21 o 
  -1   3  13      373.88      382.39     10.95 o 
   0   3  13     2090.96     2174.06     36.91 o 
   1   3  13       39.92       41.25      4.78 o 
   2   3  13       93.60       82.06      5.41 o 
   3   3  13      118.47      126.26      9.09 o 
   4   3  13      197.53      197.90     26.62 o 
   5   3  13       89.21       68.61     12.57 o 
   6   3  13      528.20      575.62     29.91 o 
   7   3  13      168.27      172.68     28.01 o 
  -5   4  13       90.75       91.26     12.16 o 
  -4   4  13       71.41       64.36     10.97 o 
  -3   4  13      132.03      144.84     11.86 o 
  -2   4  13        2.09        1.43      4.87 o 
  -1   4  13     2096.18     2180.82     40.59 o 
   0   4  13       31.65       35.25      5.10 o 
   1   4  13       30.85       27.39      4.72 o 
   2   4  13      709.12      682.85     15.11 o 
   3   4  13      244.33      203.97     11.58 o 
   4   4  13        0.66       -9.50      9.50 o 
   5   4  13      680.34      718.21     33.30 o 
   6   4  13      347.10      326.49     34.35 o 
   7   4  13       10.31      -22.49     22.49 o 
  -4   5  13       93.65       92.89     12.25 o 
  -3   5  13       13.43       15.02     11.07 o 
  -2   5  13      188.50      207.00      9.09 o 
  -1   5  13        4.31        4.06      5.66 o 
   0   5  13      114.88      113.76      7.67 o 
   1   5  13      331.93      326.07     10.32 o 
   2   5  13      161.12      164.78      9.77 o 
   3   5  13       24.62        7.61      6.64 o 
   4   5  13      432.99      398.17     25.55 o 
   5   5  13      436.16      395.42     40.48 o 
   6   5  13       72.49      109.70     25.65 o 
   7   5  13      247.21      284.81     35.70 o 
  -4   6  13        1.10       -7.16     11.24 o 
  -3   6  13      618.50      619.14     21.85 o 
  -2   6  13      240.45      246.67     11.13 o 
  -1   6  13       81.85       79.61      7.66 o 
   0   6  13      175.35      185.02      8.07 o 
   1   6  13      261.96      240.27      9.48 o 
   2   6  13       12.96       21.94      6.34 o 
   3   6  13      252.39      206.24     14.18 o 
   4   6  13      354.76      343.12     33.17 o 
   5   6  13      277.15      240.11     61.23 o 
   6   6  13      550.16      571.37     53.35 o 
   7   6  13        1.26        5.79     24.56 o 
  -3   7  13        3.86       11.11     11.96 o 
  -2   7  13      286.06      324.75     13.08 o 
  -1   7  13      146.96      157.34      9.44 o 
   0   7  13       26.20       29.55      5.78 o 
   1   7  13       91.02       88.84      7.40 o 
   2   7  13      380.23      393.86     12.71 o 
   3   7  13      409.88      372.21     15.44 o 
   4   7  13      266.89      263.86     16.46 o 
   5   7  13      716.93      691.68     79.40 o 
   6   7  13      215.29      227.66     32.74 o 
  -2   8  13        3.86        2.75      7.67 o 
  -1   8  13       36.04       44.78      8.00 o 
   0   8  13        1.65        5.67      7.01 o 
   1   8  13      319.24      327.00     19.33 o 
   2   8  13      200.05      201.06     17.14 o 
   3   8  13      275.76      223.76     22.42 o 
   4   8  13      515.48      477.15     22.70 o 
   5   8  13      294.34      281.59     35.53 o 
   6   8  13       37.89       18.74     23.15 o 
  -1   9  13        6.76        1.34      7.90 o 
   0   9  13      488.28      491.10     16.66 o 
   1   9  13       19.67       23.34      6.68 o 
   2   9  13      383.61      383.22     36.98 o 
   3   9  13      344.42      293.54     28.05 o 
   4   9  13       10.83       -2.42     11.89 o 
   5   9  13       81.29       72.96     12.20 o 
   1  10  13      106.19       98.01      8.04 o 
   2  10  13       37.28       36.87      8.34 o 
   3  10  13       48.42       38.85     16.17 o 
  -2  -9  14       10.04       10.30     13.41 o 
  -1  -9  14      289.52      260.92     16.96 o 
   0  -9  14      104.86      113.33      8.71 o 
  -4  -8  14       39.47       59.86     25.43 o 
  -3  -8  14        1.77        0.75     11.29 o 
  -2  -8  14      290.15      309.46     32.59 o 
  -1  -8  14       59.74       41.03      9.56 o 
   0  -8  14       91.98       87.76      7.63 o 
   1  -8  14       23.87       19.65      6.81 o 
   2  -8  14      187.00      199.99     11.36 o 
  -5  -7  14       79.83      103.87     27.35 o 
  -4  -7  14       53.81       70.67     24.67 o 
  -3  -7  14      220.19      274.47     17.93 o 
  -2  -7  14        5.25        5.74     17.91 o 
  -1  -7  14       16.80       21.59      9.10 o 
   0  -7  14        8.40       12.24      6.07 o 
   1  -7  14      104.33      100.72     10.02 o 
   2  -7  14        2.25       -6.69      6.69 o 
   3  -7  14      279.48      268.78     12.26 o 
  -5  -6  14      299.77      266.44     41.32 o 
  -4  -6  14      108.52      120.76     17.80 o 
  -3  -6  14       20.07       32.06     10.92 o 
  -2  -6  14       25.89       33.11     10.54 o 
  -1  -6  14      208.77      219.63     11.69 o 
   0  -6  14       99.41       96.32      7.30 o 
   1  -6  14       57.28       63.65      6.99 o 
   2  -6  14      683.89      616.44     16.31 o 
   3  -6  14        0.60       -9.21      9.21 o 
   4  -6  14       94.13       83.32     11.10 o 
  -6  -5  14       65.65       71.59     24.23 o 
  -5  -5  14       11.11       16.74     13.57 o 
  -4  -5  14       20.36       11.95     12.97 o 
  -3  -5  14        2.78       10.64      9.91 o 
  -2  -5  14      109.75      122.04     14.36 o 
  -1  -5  14        4.25        6.55      5.42 o 
   0  -5  14      131.01      135.88      7.91 o 
   1  -5  14      898.20      857.16     31.17 o 
   2  -5  14        5.98       -1.63      6.18 o 
   3  -5  14      127.28      134.37      8.38 o 
   4  -5  14       35.65       39.04      9.45 o 
   5  -5  14        0.62      -14.91     34.60 o 
  -6  -4  14       77.04       73.03     26.59 o 
  -5  -4  14        5.09       -4.84     12.44 o 
  -4  -4  14        3.80       -2.40     13.36 o 
  -3  -4  14      519.32      536.62     27.70 o 
  -2  -4  14       59.49       52.84      9.92 o 
  -1  -4  14       10.23       15.30      5.53 o 
   0  -4  14      797.10      766.16     18.09 o 
   1  -4  14       78.25       63.38      6.33 o 
   2  -4  14      601.90      587.49     14.35 o 
   3  -4  14      204.04      211.13     14.40 o 
   4  -4  14       17.53        7.36      8.89 o 
   5  -4  14       17.45       17.92     21.66 o 
  -6  -3  14        6.98       -3.24     11.36 o 
  -5  -3  14      133.47      130.97     16.23 o 
  -4  -3  14      321.38      344.12     49.71 o 
  -3  -3  14        2.69        3.43      8.57 o 
  -2  -3  14      272.98      296.52     16.27 o 
  -1  -3  14     1097.39     1146.71     29.69 o 
   0  -3  14      345.94      341.78     12.15 o 
   1  -3  14      866.51      809.73     17.22 o 
   2  -3  14       15.71       15.74      6.47 o 
   3  -3  14       97.82       98.70      7.36 o 
   4  -3  14      199.65      179.67     11.25 o 
   5  -3  14       89.03       79.17     22.81 o 
   6  -3  14       37.20      -21.07     21.07 o 
  -6  -2  14      107.98      114.24     14.15 o 
  -5  -2  14       26.03       23.64     10.52 o 
  -4  -2  14      131.07      124.13     12.88 o 
  -3  -2  14      176.52      190.34     13.63 o 
  -2  -2  14      336.69      355.70     18.80 o 
  -1  -2  14       56.77       59.12      5.55 o 
   0  -2  14      691.73      739.66     16.26 o 
   1  -2  14        4.72        2.07      4.53 o 
   2  -2  14        0.51       -4.02      4.39 o 
   3  -2  14      576.59      561.95     15.66 o 
   4  -2  14       81.82       83.06      8.70 o 
   5  -2  14       85.58       47.28     14.92 o 
   6  -2  14      370.28      324.81     45.27 o 
  -6  -1  14        7.33       18.94     11.85 o 
  -5  -1  14      308.43      308.46     22.52 o 
  -4  -1  14      181.68      184.02     12.64 o 
  -3  -1  14      244.80      258.32     12.08 o 
  -2  -1  14       15.14       13.69      7.01 o 
  -1  -1  14      440.64      495.67     11.99 o 
   0  -1  14       10.05        8.43      4.59 o 
   1  -1  14        3.41       -0.09      4.46 o 
   2  -1  14      367.17      346.92     16.31 o 
   3  -1  14      307.18      280.56     10.52 o 
   4  -1  14       10.76        2.92     10.49 o 
   5  -1  14      465.48      475.16     40.46 o 
   6  -1  14      179.40      172.79     24.22 o 
  -6   0  14       52.50       34.51     10.08 o 
  -5   0  14      113.00      121.87     11.75 o 
  -4   0  14      205.05      193.01     13.46 o 
  -3   0  14       22.24        9.40      6.79 o 
  -2   0  14      108.42      126.34      7.54 o 
  -1   0  14       93.63       90.01      5.59 o 
   0   0  14       27.22       22.15      5.24 o 
   1   0  14      227.59      211.43      8.46 o 
   2   0  14      960.78      872.46     18.77 o 
   3   0  14        9.35        0.53      5.36 o 
   4   0  14      541.32      556.24     41.22 o 
   5   0  14      294.62      290.13     29.72 o 
   6   0  14       63.66       31.75     14.61 o 
   7   0  14       92.49       57.01     16.20 o 
  -6   1  14       41.49       55.51     16.02 o 
  -5   1  14       19.28       25.92      9.26 o 
  -4   1  14       49.70       44.60      8.36 o 
  -3   1  14      252.39      280.38     12.85 o 
  -2   1  14       79.87       89.50      5.76 o 
  -1   1  14       17.22       19.67      4.27 o 
   0   1  14      353.88      366.92     10.69 o 
   1   1  14      544.74      576.12     13.55 o 
   2   1  14        2.68       -4.49      4.49 o 
   3   1  14      805.64      780.12     19.10 o 
   4   1  14       84.22       83.02     17.07 o 
   5   1  14      612.96      599.56     36.32 o 
   6   1  14      646.44      642.09     62.93 o 
   7   1  14       10.74        4.76     14.71 o 
  -5   2  14       76.90       74.05     10.73 o 
  -4   2  14      111.61      117.96     10.16 o 
  -3   2  14       55.12       57.93      8.03 o 
  -2   2  14      588.81      579.46     13.63 o 
  -1   2  14      373.79      406.04     10.55 o 
   0   2  14        1.89       -2.92      4.29 o 
   1   2  14       28.27       33.07      4.83 o 
   2   2  14     1340.24     1294.63     28.99 o 
   3   2  14       19.01       28.19      4.65 o 
   4   2  14      384.95      454.26     66.07 o 
   5   2  14      430.09      403.29     68.27 o 
   6   2  14       54.17       33.49     16.93 o 
   7   2  14       63.35       95.99     27.79 o 
  -5   3  14        6.74       16.35      8.83 o 
  -4   3  14        2.69        5.98      7.88 o 
  -3   3  14      246.80      234.73     12.30 o 
  -2   3  14        6.01        8.85      4.75 o 
  -1   3  14        2.75        3.54      5.40 o 
   0   3  14       32.27       43.60      5.15 o 
   1   3  14      716.19      748.56     15.99 o 
   2   3  14       18.41       18.03      5.37 o 
   3   3  14      361.43      372.71     18.12 o 
   4   3  14      676.23      657.11     34.49 o 
   5   3  14        4.75        3.43     11.30 o 
   6   3  14       65.30       69.14     15.92 o 
   7   3  14       56.59       49.84     24.03 o 
  -5   4  14        2.12       -2.07     12.91 o 
  -4   4  14       50.02       39.27     10.93 o 
  -3   4  14       72.70       86.87      9.70 o 
  -2   4  14      290.08      302.95      9.93 o 
  -1   4  14       14.45        8.69      5.63 o 
   0   4  14      818.44      857.00     18.03 o 
   1   4  14       73.56       65.61      5.62 o 
   2   4  14      867.77      941.51     23.59 o 
   3   4  14      697.79      666.66     27.31 o 
   4   4  14        3.41        7.10     10.69 o 
   5   4  14       46.86       37.64     12.04 o 
   6   4  14       47.72       30.51     12.80 o 
   7   4  14       24.85       12.88     24.43 o 
  -4   5  14       16.12       20.83     10.74 o 
  -3   5  14        0.14       -0.88      8.91 o 
  -2   5  14      253.62      268.12     12.18 o 
  -1   5  14     1363.12     1414.42     28.92 o 
   0   5  14       32.04       23.87      5.48 o 
   1   5  14      534.34      543.62     15.22 o 
   2   5  14      147.07      149.34      7.38 o 
   3   5  14       26.30       18.41      6.17 o 
   4   5  14      155.63      166.39     30.41 o 
   5   5  14      206.78      221.19     18.20 o 
   6   5  14       67.46       47.75     20.00 o 
   7   5  14      619.11      705.45     57.12 o 
  -3   6  14       31.27       51.66     13.07 o 
  -2   6  14      102.79      110.91      8.95 o 
  -1   6  14       17.69       18.97      6.71 o 
   0   6  14      228.34      223.29      8.93 o 
   1   6  14      148.55      154.25      8.08 o 
   2   6  14        9.71        1.82      5.01 o 
   3   6  14      250.88      196.26     12.34 o 
   4   6  14       75.38       82.76     13.75 o 
   5   6  14        2.79      -12.03     23.34 o 
   6   6  14      818.35      823.98     61.92 o 
  -2   7  14       38.65       26.06      7.85 o 
  -1   7  14      106.65      110.53      8.84 o 
   0   7  14       35.21       49.70      6.91 o 
   1   7  14        0.58        0.09      5.76 o 
   2   7  14      212.31      215.16     15.45 o 
   3   7  14        8.52        8.31      7.25 o 
   4   7  14        0.93       -5.26     11.30 o 
   5   7  14      365.15      363.80     43.83 o 
   6   7  14      150.03      118.44     31.83 o 
  -1   8  14       21.03       23.00      7.51 o 
   0   8  14        9.33       20.47      7.65 o 
   1   8  14      124.87      127.77      8.10 o 
   2   8  14       81.03       72.69      9.11 o 
   3   8  14        1.56      -10.72     13.38 o 
   4   8  14      296.88      251.41     32.61 o 
   5   8  14      328.73      269.58     47.64 o 
   0   9  14        5.12       15.12      7.76 o 
   1   9  14       69.86       71.86      7.86 o 
   2   9  14        2.21        3.68      9.06 o 
   3   9  14      223.80      160.53     21.12 o 
   4   9  14       92.73       65.59     17.20 o 
  -3  -8  15       75.84       92.61     16.65 o 
  -2  -8  15      563.59      592.95     27.63 o 
  -1  -8  15      176.81      215.59     14.10 o 
   0  -8  15       26.83       27.62      6.75 o 
   1  -8  15       14.35       11.32      7.71 o 
  -4  -7  15       14.96       13.56     23.76 o 
  -3  -7  15      412.81      440.74     70.40 o 
  -2  -7  15       11.75       15.13     11.00 o 
  -1  -7  15      126.89      145.00     12.09 o 
   0  -7  15       45.51       50.66      8.18 o 
   1  -7  15       11.81       -4.01      6.34 o 
   2  -7  15       28.53       21.61     12.71 o 
  -5  -6  15       91.60      125.77     28.95 o 
  -4  -6  15      132.51      162.01     23.61 o 
  -3  -6  15       13.09       21.92     11.27 o 
  -2  -6  15       41.11       46.57     14.31 o 
  -1  -6  15       27.68       40.77      9.11 o 
   0  -6  15        1.92       -5.77      5.77 o 
   1  -6  15       17.59       13.02      6.24 o 
   2  -6  15       32.88       26.48      7.27 o 
   3  -6  15       96.28       77.45     12.42 o 
  -5  -5  15      546.57      555.22     62.35 o 
  -4  -5  15       55.93       83.32     16.42 o 
  -3  -5  15       61.93       99.85     12.63 o 
  -2  -5  15      113.01      122.55     16.94 o 
  -1  -5  15       19.29       20.29      6.07 o 
   0  -5  15       11.66       15.00      5.99 o 
   1  -5  15      140.28      134.39      8.24 o 
   2  -5  15      105.80       94.62      7.02 o 
   3  -5  15       17.74        8.28      6.49 o 
   4  -5  15      303.85      291.38     16.12 o 
  -5  -4  15       27.61       32.81     14.42 o 
  -4  -4  15       98.61      125.56     17.26 o 
  -3  -4  15      152.92      172.40     14.36 o 
  -2  -4  15        3.44       10.26      9.48 o 
  -1  -4  15       65.87       67.89      6.77 o 
   0  -4  15      354.09      358.34     14.45 o 
   1  -4  15       72.55       73.92      6.81 o 
   2  -4  15      161.88      137.50      7.55 o 
   3  -4  15      736.01      670.60     25.73 o 
   4  -4  15       27.93       11.56      8.49 o 
   5  -4  15      148.95      100.06     25.57 o 
  -5  -3  15       51.84       63.29     15.04 o 
  -4  -3  15      104.54      112.95     15.87 o 
  -3  -3  15        1.15       10.43      9.52 o 
  -2  -3  15        4.40        1.51      9.01 o 
  -1  -3  15      316.38      345.74     12.24 o 
   0  -3  15       67.82       69.22      6.64 o 
   1  -3  15      929.13      896.72     20.25 o 
   2  -3  15      490.02      446.86     12.41 o 
   3  -3  15      131.14      125.68      8.25 o 
   4  -3  15       97.93       90.97     13.12 o 
   5  -3  15       11.28      -16.02     19.64 o 
  -5  -2  15       64.74       83.21     24.46 o 
  -4  -2  15       36.87       52.08     13.31 o 
  -3  -2  15       30.81       36.09      9.91 o 
  -2  -2  15      396.33      395.07     19.42 o 
  -1  -2  15      284.99      315.17     10.45 o 
   0  -2  15     1018.80     1080.18     25.06 o 
   1  -2  15      489.86      481.40     13.98 o 
   2  -2  15        3.00        2.90      5.02 o 
   3  -2  15       83.95       85.76      7.74 o 
   4  -2  15        5.84        7.03      7.47 o 
   5  -2  15       28.01      -15.55     18.44 o 
   6  -2  15       13.63      -18.95     21.02 o 
  -5  -1  15       27.40       28.69     11.22 o 
  -4  -1  15       44.25       47.65      9.85 o 
  -3  -1  15      238.52      267.06     17.54 o 
  -2  -1  15      327.16      360.97     18.07 o 
  -1  -1  15      642.48      636.51     15.20 o 
   0  -1  15      964.19     1023.09     21.82 o 
   1  -1  15       92.89      101.75      6.80 o 
   2  -1  15      742.60      699.06     26.32 o 
   3  -1  15       92.15       87.10      6.97 o 
   4  -1  15       98.97      102.86      8.98 o 
   5  -1  15      109.54       86.49     16.16 o 
   6  -1  15      439.03      432.97    121.14 o 
  -5   0  15       27.03       30.45      9.98 o 
  -4   0  15      240.14      248.36     26.97 o 
  -3   0  15      111.00      120.53      9.61 o 
  -2   0  15      627.96      665.55     16.93 o 
  -1   0  15     1046.94     1136.51     20.74 o 
   0   0  15        3.50       -1.49      4.72 o 
   1   0  15      261.73      263.42      9.68 o 
   2   0  15       10.97       -0.37      4.78 o 
   3   0  15      119.18      101.59      8.36 o 
   4   0  15      150.99      140.49     10.21 o 
   5   0  15      350.17      318.94     25.55 o 
   6   0  15       67.33       53.84     16.07 o 
  -5   1  15      312.32      331.12     17.23 o 
  -4   1  15      117.01      139.15     11.05 o 
  -3   1  15      275.48      288.74     13.38 o 
  -2   1  15      182.36      204.71      8.05 o 
  -1   1  15        3.18        3.14      4.55 o 
   0   1  15      789.80      804.51     18.40 o 
   1   1  15       67.94       67.34      6.01 o 
   2   1  15        1.58       -5.32      5.32 o 
   3   1  15       59.41       47.91      6.47 o 
   4   1  15      563.78      568.06     34.78 o 
   5   1  15        8.50      -12.96     12.96 o 
   6   1  15      393.72      360.38     60.12 o 
  -5   2  15       48.53       52.11      9.91 o 
  -4   2  15      227.96      247.72     14.74 o 
  -3   2  15      171.78      182.48     14.37 o 
  -2   2  15       64.01       71.14      5.89 o 
  -1   2  15      632.10      711.09     17.49 o 
   0   2  15       19.94       17.18      5.38 o 
   1   2  15        9.73       13.45      4.80 o 
   2   2  15      494.34      507.78     15.13 o 
   3   2  15      387.57      330.62     12.56 o 
   4   2  15       91.51       90.44      8.00 o 
   5   2  15      967.22      939.98     64.18 o 
   6   2  15        4.96        2.17     18.78 o 
  -4   3  15      107.48      101.02     10.67 o 
  -3   3  15      221.40      251.42     13.18 o 
  -2   3  15      150.42      172.55      9.37 o 
  -1   3  15       14.91       11.34      5.72 o 
   0   3  15        1.89        3.54      5.25 o 
   1   3  15      145.22      167.16      7.35 o 
   2   3  15       95.61       94.44      7.36 o 
   3   3  15       36.63       31.16      5.23 o 
   4   3  15      966.50      949.80    148.58 o 
   5   3  15        2.24       -2.92     12.50 o 
   6   3  15      224.22      225.61     25.26 o 
  -4   4  15       81.08      108.13     11.08 o 
  -3   4  15      122.40      141.52     11.22 o 
  -2   4  15       25.67       19.37      6.42 o 
  -1   4  15        5.44        5.90      6.03 o 
   0   4  15      197.23      206.11      9.13 o 
   1   4  15      344.76      349.09     11.07 o 
   2   4  15       20.45       39.76      6.06 o 
   3   4  15     1092.91     1037.96     37.95 o 
   4   4  15        1.26       -0.17     11.56 o 
   5   4  15      746.50      790.39     61.94 o 
   6   4  15      183.89      135.10     24.31 o 
  -3   5  15       10.25       26.66     11.67 o 
  -2   5  15        3.61        4.06      6.67 o 
  -1   5  15      271.36      301.58     11.72 o 
   0   5  15        4.96       16.51      6.07 o 
   1   5  15      575.44      572.04     15.37 o 
   2   5  15     1387.49     1421.54     30.53 o 
   3   5  15       18.31       14.18      6.99 o 
   4   5  15      681.35      703.14     74.68 o 
   5   5  15      107.03      107.09     16.15 o 
   6   5  15       72.32       59.17     14.79 o 
  -3   6  15        1.84        6.56     12.09 o 
  -2   6  15      202.20      231.53     12.49 o 
  -1   6  15       19.59       31.51      7.11 o 
   0   6  15      209.82      237.98     16.74 o 
   1   6  15      653.88      668.76     17.05 o 
   2   6  15        4.82        0.65      5.23 o 
   3   6  15      690.74      702.18     22.30 o 
   4   6  15      133.53      138.58     17.67 o 
   5   6  15        1.52      -12.55     12.55 o 
   6   6  15       27.20        8.07     27.48 o 
  -2   7  15       99.73      117.08     14.73 o 
  -1   7  15      251.76      280.20     12.01 o 
   0   7  15      777.31      807.20     21.92 o 
   1   7  15        0.09       -6.18      6.18 o 
   2   7  15      588.70      646.41     16.28 o 
   3   7  15       19.94       16.76     12.91 o 
   4   7  15       39.81       14.42     15.66 o 
   5   7  15      207.46      190.78     33.31 o 
  -1   8  15      494.98      520.57     22.14 o 
   0   8  15       25.23       28.34      8.05 o 
   1   8  15      236.95      213.38      9.78 o 
   2   8  15       13.49       17.73      7.46 o 
   3   8  15        2.52       -2.92     14.89 o 
   4   8  15      102.63       92.64     18.36 o 
   2   9  15        3.19        3.07      8.25 o 
  -3  -7  16       76.56       72.98     16.34 o 
  -2  -7  16       18.59       34.04     12.25 o 
  -1  -7  16        1.22       -6.55     12.67 o 
   0  -7  16      163.99      147.75     10.68 o 
   1  -7  16       77.24       80.05     10.34 o 
  -4  -6  16       22.97       45.34     25.12 o 
  -3  -6  16      107.23      139.34     15.11 o 
  -2  -6  16       20.64       25.24     11.54 o 
  -1  -6  16      133.53      158.30     12.64 o 
   0  -6  16       79.50       82.03      7.85 o 
   1  -6  16       24.59       13.85      6.96 o 
   2  -6  16       23.26       24.68      8.29 o 
   3  -6  16       67.04       59.05      8.77 o 
  -4  -5  16      167.48      189.67     29.12 o 
  -3  -5  16       11.41       10.55     11.07 o 
  -2  -5  16      410.96      461.03     30.77 o 
  -1  -5  16       88.25       91.19     10.71 o 
   0  -5  16       27.20       17.38      6.55 o 
   1  -5  16        8.54        3.62      6.17 o 
   2  -5  16       69.36       58.48      8.00 o 
   3  -5  16        0.25       -4.37     11.10 o 
  -5  -4  16      133.39      167.86     29.62 o 
  -4  -4  16        0.10        6.01     13.87 o 
  -3  -4  16      263.65      324.84     19.18 o 
  -2  -4  16        2.92       14.89     10.20 o 
  -1  -4  16       24.75       28.77      8.46 o 
   0  -4  16       12.93       14.44      6.01 o 
   1  -4  16      141.77      142.93      8.38 o 
   2  -4  16       70.33       62.48      7.97 o 
   3  -4  16      501.84      496.53     16.24 o 
   4  -4  16       19.15       20.17     15.32 o 
  -5  -3  16       44.96       77.14     16.26 o 
  -4  -3  16      181.43      191.88     21.64 o 
  -3  -3  16       15.15       27.88     10.63 o 
  -2  -3  16       79.01       86.58     11.77 o 
  -1  -3  16        4.79       11.85      5.95 o 
   0  -3  16       85.67       90.86      7.36 o 
   1  -3  16        2.27       -0.08      5.60 o 
   2  -3  16      767.09      746.75     16.83 o 
   3  -3  16        7.92        5.80      6.45 o 
   4  -3  16       15.68       15.09     13.49 o 
   5  -3  16      236.56      161.52     27.26 o 
  -5  -2  16       22.60       36.89     14.52 o 
  -4  -2  16       20.35       24.07     11.69 o 
  -3  -2  16       34.07       48.48     11.00 o 
  -2  -2  16       19.32       25.37      9.77 o 
  -1  -2  16        2.48       -0.01      5.12 o 
   0  -2  16       42.67       54.66      6.43 o 
   1  -2  16      182.37      184.76      9.55 o 
   2  -2  16        8.38        8.96      6.56 o 
   3  -2  16       39.71       32.53      6.57 o 
   4  -2  16      326.06      332.89     30.22 o 
   5  -2  16       21.74      -17.92     20.09 o 
  -5  -1  16        2.68       -1.91     10.98 o 
  -4  -1  16       23.85       13.69      9.58 o 
  -3  -1  16      120.20      131.46     13.28 o 
  -2  -1  16       30.32       43.03     10.13 o 
  -1  -1  16        2.19       -5.18      5.18 o 
   0  -1  16      478.70      524.19     19.10 o 
   1  -1  16      228.48      227.60     11.87 o 
   2  -1  16        8.31        5.13      6.14 o 
   3  -1  16      374.72      342.31     12.58 o 
   4  -1  16       13.67       11.57      7.63 o 
   5  -1  16      182.51      135.33     23.91 o 
  -5   0  16       35.69       47.06     10.88 o 
  -4   0  16       47.35       38.37      9.10 o 
  -3   0  16       18.85       19.27      8.15 o 
  -2   0  16       36.20       51.42      7.36 o 
  -1   0  16      788.71      856.21     18.17 o 
   0   0  16        0.76       -5.22      5.22 o 
   1   0  16      794.55      807.02     22.51 o 
   2   0  16     1200.28     1234.60     27.77 o 
   3   0  16       23.06       19.24      5.93 o 
   4   0  16      186.25      176.60     10.79 o 
   5   0  16       42.20        8.37     18.83 o 
   6   0  16      120.31      117.33     18.36 o 
  -5   1  16        1.96       17.56     10.07 o 
  -4   1  16        6.17        5.81      8.60 o 
  -3   1  16       32.94       36.29      8.49 o 
  -2   1  16      243.61      271.54     10.94 o 
  -1   1  16       23.94       18.00      5.81 o 
   0   1  16      666.91      723.35     17.43 o 
   1   1  16       39.35       51.12      6.09 o 
   2   1  16      297.24      305.35     11.85 o 
   3   1  16      177.07      167.23      8.95 o 
   4   1  16       88.35       65.78      9.03 o 
   5   1  16      262.56      239.19     40.21 o 
   6   1  16      165.29      165.79     21.50 o 
  -4   2  16       45.58       49.97     12.56 o 
  -3   2  16      186.93      221.57     24.50 o 
  -2   2  16      130.63      129.92      8.58 o 
  -1   2  16      848.59      923.24     26.59 o 
   0   2  16       29.73       50.90      6.29 o 
   1   2  16       84.55       84.28      6.64 o 
   2   2  16       74.53       74.58      9.23 o 
   3   2  16      178.66      150.06      9.03 o 
   4   2  16      218.82      207.62     13.53 o 
   5   2  16      126.35      144.27     34.55 o 
   6   2  16      146.41      115.20     17.92 o 
  -4   3  16       57.18       70.38     10.53 o 
  -3   3  16       17.82       21.99      8.30 o 
  -2   3  16      743.35      843.64     22.46 o 
  -1   3  16       40.59       46.08      6.80 o 
   0   3  16       21.75       26.01      6.03 o 
   1   3  16      266.20      286.36      9.75 o 
   2   3  16      264.85      281.69     15.82 o 
   3   3  16        9.25        5.10      5.10 o 
   4   3  16      174.99      119.33     20.23 o 
   5   3  16      244.75      239.77     20.03 o 
   6   3  16       12.70       -8.85     15.19 o 
  -3   4  16      124.77      195.09     34.14 o 
  -2   4  16        3.17        8.96      7.60 o 
  -1   4  16       54.62       67.69      7.50 o 
   0   4  16       18.37       12.38      7.17 o 
   1   4  16      130.11      145.78      7.39 o 
   2   4  16        9.91        4.35      6.31 o 
   3   4  16      150.14      136.82     10.18 o 
   4   4  16      178.70      152.43     21.79 o 
   5   4  16       60.87       42.35     14.66 o 
   6   4  16      348.30      326.58     24.02 o 
  -3   5  16       53.47       57.80     12.92 o 
  -2   5  16       62.57       86.86      8.44 o 
  -1   5  16       31.84       31.48      7.15 o 
   0   5  16       67.12       67.52      7.32 o 
   1   5  16        6.06        0.46      7.24 o 
   2   5  16      102.79      115.35      7.95 o 
   3   5  16      133.74      105.93      9.71 o 
   4   5  16      225.64      181.51     23.01 o 
   5   5  16      550.44      561.07     88.08 o 
   6   5  16        1.52        3.51     24.55 o 
  -2   6  16       63.22       63.15      8.54 o 
  -1   6  16       55.72       64.39      9.14 o 
   0   6  16        1.26       -5.05      6.46 o 
   1   6  16      174.53      181.05      9.08 o 
   2   6  16      232.15      237.69     10.72 o 
   3   6  16      250.77      254.16     20.88 o 
   4   6  16      477.89      447.04     35.00 o 
   5   6  16      131.30      140.36     56.79 o 
  -1   7  16       12.20       10.86      9.34 o 
   0   7  16      102.52      118.65      9.74 o 
   1   7  16       85.12      103.17      7.93 o 
   2   7  16      257.93      298.69     18.63 o 
   3   7  16      345.18      320.03     14.87 o 
   4   7  16      101.99       73.03     18.53 o 
   1   8  16      297.98      324.79     13.40 o 
   2   8  16      341.01      348.24     14.79 o 
   3   8  16        1.61       -5.41     18.43 o 
  -3  -6  17       76.62       99.88     17.59 o 
  -2  -6  17       12.38        8.98     11.74 o 
  -1  -6  17       34.45       46.71     10.42 o 
   0  -6  17      283.10      315.14     12.20 o 
   1  -6  17       12.46        6.01      6.98 o 
   2  -6  17      120.48      121.13     11.05 o 
  -3  -5  17       23.93       38.10     12.37 o 
  -2  -5  17        8.20       18.20     11.69 o 
  -1  -5  17      242.59      313.31     16.60 o 
   0  -5  17        5.10       -0.50      6.57 o 
   1  -5  17      706.00      721.98     18.65 o 
   2  -5  17      132.06      130.66     10.64 o 
   3  -5  17        2.67       -5.29      7.44 o 
  -4  -4  17        3.75        4.36     11.38 o 
  -3  -4  17       64.15       91.03     13.65 o 
  -2  -4  17      308.51      345.70     22.54 o 
  -1  -4  17       59.97       54.01     15.91 o 
   0  -4  17      827.93      913.79     30.81 o 
   1  -4  17       15.00       14.45      6.56 o 
   2  -4  17        4.73       10.10      7.71 o 
   3  -4  17       58.66       45.45      7.79 o 
  -4  -3  17       69.32      108.45     16.44 o 
  -3  -3  17       74.65      106.73     13.84 o 
  -2  -3  17        2.10       -1.13     10.26 o 
  -1  -3  17      467.02      556.00     18.63 o 
   0  -3  17       44.01       52.39      6.97 o 
   1  -3  17       10.86       -2.95      6.40 o 
   2  -3  17       80.09       78.07      8.45 o 
   3  -3  17       30.04       25.02      7.15 o 
   4  -3  17       84.49       74.41     10.33 o 
  -4  -2  17      130.71      143.67     16.00 o 
  -3  -2  17       13.68       25.14     15.12 o 
  -2  -2  17      288.30      330.90     18.60 o 
  -1  -2  17       78.01       91.43     11.64 o 
   0  -2  17       11.60        2.75      6.08 o 
   1  -2  17       55.58       69.50      7.62 o 
   2  -2  17      142.68      124.62      8.83 o 
   3  -2  17        1.16       -6.24      6.24 o 
   4  -2  17      328.51      293.08     15.45 o 
   5  -2  17       54.17        5.95     22.17 o 
  -4  -1  17        6.93       11.54     12.92 o 
  -3  -1  17       63.46       63.57     16.55 o 
  -2  -1  17        1.85        6.34      9.74 o 
  -1  -1  17        0.51       -0.18      7.35 o 
   0  -1  17      185.86      202.46     10.06 o 
   1  -1  17      183.59      198.11     11.97 o 
   2  -1  17       28.32       27.29      6.91 o 
   3  -1  17      349.65      321.47     13.95 o 
   4  -1  17      181.73      154.05     11.41 o 
   5  -1  17       80.81       51.76     22.42 o 
  -4   0  17       85.51      100.68     11.11 o 
  -3   0  17      123.27      139.14     12.52 o 
  -2   0  17        5.44        8.89      6.81 o 
  -1   0  17      368.39      412.39     13.22 o 
   0   0  17       63.91       74.20      7.48 o 
   1   0  17        4.56       -6.13      6.13 o 
   2   0  17      470.90      514.30     25.63 o 
   3   0  17       43.61       38.53      6.70 o 
   4   0  17      327.38      300.54     14.91 o 
   5   0  17      427.04      314.95     31.16 o 
  -4   1  17       38.28       44.61      9.89 o 
  -3   1  17      280.11      316.40     15.00 o 
  -2   1  17      226.39      263.56     15.82 o 
  -1   1  17       26.25       41.24      6.55 o 
   0   1  17       40.10       52.48      6.63 o 
   1   1  17      629.09      669.76     16.80 o 
   2   1  17       15.52        8.66      6.42 o 
   3   1  17      125.29      119.11      8.03 o 
   4   1  17      282.32      262.19     13.79 o 
   5   1  17      117.18       57.13     20.83 o 
  -4   2  17       43.26       56.87     10.40 o 
  -3   2  17        3.02        8.46      9.23 o 
  -2   2  17      127.64      146.16     12.86 o 
  -1   2  17        2.92       13.64      6.22 o 
   0   2  17      322.34      380.23     12.93 o 
   1   2  17       14.49       13.59      5.82 o 
   2   2  17      278.80      301.37     18.86 o 
   3   2  17      360.73      350.93     17.39 o 
   4   2  17        9.12        2.06      7.33 o 
   5   2  17      227.99      232.67     27.41 o 
  -3   3  17      352.67      364.91     37.69 o 
  -2   3  17       40.13       31.51     10.37 o 
  -1   3  17      521.79      580.38     16.39 o 
   0   3  17        7.97        5.92      5.97 o 
   1   3  17      806.19      917.33     20.61 o 
   2   3  17      316.45      317.93     15.54 o 
   3   3  17        1.28        3.00      5.97 o 
   4   3  17      154.37      147.32     23.08 o 
   5   3  17      234.18      204.44     25.93 o 
  -3   4  17       41.34       64.99     17.82 o 
  -2   4  17      494.29      585.88     17.14 o 
  -1   4  17        1.68       14.82      6.78 o 
   0   4  17      488.62      583.65     16.24 o 
   1   4  17      163.08      181.33      9.80 o 
   2   4  17        9.97       13.87      6.38 o 
   3   4  17      175.38      166.09     12.51 o 
   4   4  17      402.80      415.05     34.57 o 
   5   4  17       95.03       78.11     21.06 o 
  -2   5  17        9.84       17.26      7.27 o 
  -1   5  17      223.60      253.57     11.54 o 
   0   5  17      230.69      278.59     11.15 o 
   1   5  17        0.11        1.16      6.24 o 
   2   5  17      158.30      168.58      9.30 o 
   3   5  17      105.41       98.85      9.82 o 
   4   5  17       40.78       21.62     17.65 o 
   5   5  17      434.50      409.86     36.21 o 
  -1   6  17      106.41      125.45      9.50 o 
   0   6  17       14.82        9.77      7.55 o 
   1   6  17       89.55      104.60     14.11 o 
   2   6  17        9.93        3.18      6.44 o 
   3   6  17       12.78       16.04      8.00 o 
   4   6  17      184.55      138.02     22.19 o 
   1   7  17       53.83       68.52     10.32 o 
   2   7  17        2.23        5.34      8.67 o 
   3   7  17      196.02      194.00     17.94 o 
  -2  -5  18       17.42       29.88     15.21 o 
  -1  -5  18       94.34      110.66     12.02 o 
   0  -5  18       60.95       63.91      9.37 o 
   1  -5  18       55.23       59.95      8.33 o 
  -3  -4  18        2.53       14.75     11.98 o 
  -2  -4  18       78.19       78.04     19.79 o 
  -1  -4  18       43.84       53.06     10.28 o 
   0  -4  18      258.71      273.84     11.43 o 
   1  -4  18       79.01       89.38      8.75 o 
   2  -4  18       28.58       22.93      9.41 o 
  -3  -3  18       99.69      124.91     14.91 o 
  -2  -3  18      144.20      155.24     14.90 o 
  -1  -3  18      145.13      174.47     10.93 o 
   0  -3  18      100.52      129.30     13.21 o 
   1  -3  18        5.05       -6.76      6.76 o 
   2  -3  18       50.48       42.38      8.77 o 
   3  -3  18        4.64        1.52      7.06 o 
  -3  -2  18      126.29      148.81     15.20 o 
  -2  -2  18      141.60      171.17     15.13 o 
  -1  -2  18      193.34      224.05      9.91 o 
   0  -2  18       39.50       58.75     11.27 o 
   1  -2  18      332.53      371.67     14.93 o 
   2  -2  18      139.11      138.52     15.56 o 
   3  -2  18       11.72        8.77      7.01 o 
   4  -2  18       52.20       53.90     15.89 o 
  -3  -1  18      248.64      320.05     19.53 o 
  -2  -1  18      122.21      149.44     16.84 o 
  -1  -1  18       14.36       15.56      7.00 o 
   0  -1  18      125.43      146.32      9.30 o 
   1  -1  18        4.39        9.65      6.74 o 
   2  -1  18       82.37       78.85      8.20 o 
   3  -1  18       41.50       35.68      7.26 o 
   4  -1  18      228.16      205.82     13.01 o 
  -3   0  18       26.00       45.89     10.43 o 
  -2   0  18       58.60       82.32     11.05 o 
  -1   0  18      328.03      380.00     13.27 o 
   0   0  18        2.71        6.63      9.88 o 
   1   0  18       48.58       30.85      7.23 o 
   2   0  18       26.00       21.98      7.24 o 
   3   0  18      320.27      312.66     12.38 o 
   4   0  18        6.02       -7.84      7.84 o 
  -3   1  18      133.70      133.13     15.57 o 
  -2   1  18      185.44      220.34     20.48 o 
  -1   1  18       44.06       47.99      7.03 o 
   0   1  18        0.70       13.30      6.77 o 
   1   1  18      220.36      241.57     12.96 o 
   2   1  18      250.73      260.93     11.35 o 
   3   1  18       18.34       10.64      6.57 o 
   4   1  18      451.27      411.34     50.27 o 
   5   1  18        1.77      -18.64     18.64 o 
  -3   2  18       84.68      118.91     26.80 o 
  -2   2  18       10.84        4.66      9.43 o 
  -1   2  18       21.98       26.12      6.80 o 
   0   2  18       40.40       47.64      7.64 o 
   1   2  18      111.33      138.22      8.95 o 
   2   2  18        4.48       10.39      6.79 o 
   3   2  18      526.88      552.90     16.35 o 
   4   2  18        9.51       -7.87      9.00 o 
   5   2  18      103.18      108.32     23.37 o 
  -2   3  18       35.61       60.78     16.20 o 
  -1   3  18      201.25      212.68     12.33 o 
   0   3  18      192.83      229.60     10.19 o 
   1   3  18        2.76       -7.23      7.23 o 
   2   3  18      561.61      637.57     22.89 o 
   3   3  18        1.10       -4.44      8.06 o 
   4   3  18      419.11      414.58     36.58 o 
  -2   4  18      273.29      336.09     15.67 o 
  -1   4  18        1.01       -3.43      6.71 o 
   0   4  18       87.42       94.39      8.11 o 
   1   4  18      557.58      630.01     20.26 o 
   2   4  18        8.83        9.64      7.43 o 
   3   4  18      437.56      481.66     21.72 o 
   4   4  18       16.42       27.47     18.83 o 
  -1   5  18       13.46       23.08      7.56 o 
   0   5  18      157.54      180.28      9.72 o 
   1   5  18        7.03       10.31      7.78 o 
   2   5  18      483.02      561.71     16.94 o 
   3   5  18       17.49       12.00      8.33 o 
   4   5  18        4.80       18.30     18.15 o 
   1   6  18      401.89      470.06     17.59 o 
   2   6  18        8.19        7.53      6.67 o 
   3   6  18       18.89       24.22      9.85 o 
  -1  -4  19       93.89      128.34     12.44 o 
   0  -4  19        6.09       16.26      7.69 o 
   1  -4  19      264.75      324.54     19.05 o 
  -2  -3  19        6.85       25.81     17.65 o 
  -1  -3  19        2.63       13.35     10.80 o 
   0  -3  19      168.63      199.29     10.90 o 
   1  -3  19        5.47        5.59     14.27 o 
   2  -3  19       32.64       27.22      8.78 o 
  -2  -2  19       13.64        4.41     13.67 o 
  -1  -2  19      523.62      631.01     23.12 o 
   0  -2  19      141.53      160.60     10.92 o 
   1  -2  19        5.74        6.53      7.13 o 
   2  -2  19      240.75      277.37     13.76 o 
   3  -2  19        0.32       -7.10      7.10 o 
  -2  -1  19      428.76      488.57     38.90 o 
  -1  -1  19       56.35       70.72      8.07 o 
   0  -1  19      398.96      457.93     18.43 o 
   1  -1  19      504.10      603.05     18.13 o 
   2  -1  19       10.70        5.60      7.90 o 
   3  -1  19       17.36       16.31      8.87 o 
  -2   0  19      174.44      220.31     17.67 o 
  -1   0  19      148.35      164.52     10.02 o 
   0   0  19        7.18       -8.89      8.89 o 
   1   0  19       88.92      105.29      8.72 o 
   2   0  19       41.02       61.51      8.84 o 
   3   0  19       28.43       14.74      8.75 o 
  -2   1  19       64.46       69.53     14.13 o 
  -1   1  19        7.40       22.14      9.00 o 
   0   1  19       81.12       76.86      8.41 o 
   1   1  19       47.53       56.93      7.75 o 
   2   1  19       61.75       56.48      7.97 o 
   3   1  19       87.59       94.54      8.21 o 
   4   1  19      162.36      129.60     10.90 o 
  -2   2  19        6.77       14.23     11.24 o 
  -1   2  19        0.77       11.69      6.75 o 
   0   2  19      183.21      208.25     10.90 o 
   1   2  19      165.65      182.16     11.46 o 
   2   2  19        0.11        2.82      6.97 o 
   3   2  19      155.68      151.60      9.51 o 
   4   2  19      347.35      359.50     23.36 o 
  -1   3  19       14.34       26.07      9.58 o 
   0   3  19       77.02      116.21     10.54 o 
   1   3  19       13.04       26.63      8.27 o 
   2   3  19      101.28       96.89      8.70 o 
   3   3  19      187.72      187.87     12.98 o 
   0   4  19       16.95       29.92      7.80 o 
   1   4  19       65.77       61.38      8.99 o 
   2   4  19      110.81      130.05      9.19 o 
   3   4  19       86.28       99.60     16.44 o 
   1   5  19      164.55      178.41     21.82 o 
   0  -2  20        2.82        2.08      7.49 o 
   1  -2  20       10.27       23.82      9.01 o 
  -1  -1  20        5.32        1.94      8.88 o 
   0  -1  20        2.81        3.01      7.52 o 
   1  -1  20      241.07      260.38     16.27 o 
   2  -1  20       21.83       38.81     13.10 o 
  -1   0  20       89.42       95.05      8.88 o 
   0   0  20      273.80      329.19     13.77 o 
   1   0  20       59.22       74.79      9.78 o 
   2   0  20       52.19       60.38      9.27 o 
  -1   1  20      256.55      312.46     17.78 o 
   0   1  20       58.16       66.05      8.70 o 
   1   1  20      122.45      140.78     11.13 o 
   2   1  20      171.06      186.93     15.10 o 
   0   2  20      197.15      238.59     11.64 o 
   1   2  20       87.41      107.94     10.40 o 
   2   2  20        1.46        9.65      8.03 o 
                                                 
